# Supplementary material for: Bis(pyridazine-κN)bis­(seleno­cyanato-κN)zinc
Source: Acta Crystallogr Sect E Struct Rep Online. 2011 Apr 13;67(Pt 5):m567. doi: 10.1107/S1600536811012621 (PMC3089317; doi:10.1107/S1600536811012621)
Supplement: Supplementary file 1 [file e-67-0m567-sup1.cif]

##############################################################################
#                                                                            #
# This CIF contains the data in a paper accepted for publication in          #
# Acta Crystallographica Section E. It conforms to the requirements of       #
# Notes for Authors for Acta Crystallographica Section E, and has been       #
# peer reviewed under the auspices of the IUCr Commission on Journals.       #
#                                                                            #
# Full details of the Crystallographic Information File format               #
# are given in the paper "The Crystallographic Information File (CIF):       #
# a New Standard Archive File for Crystallography" by S. R. Hall, F. H.      #
# Allen and I. D. Brown [Acta Cryst. (1991), A47, 655-685].                  #
#                                                                            #
# The current version of the core CIF dictionary is obtainable from          #
# ftp://ftp.iucr.org/pub/cif_core.dic.                                       #
#                                                                            #
# Software is freely available for graphical display of the structure(s)     #
# in this CIF. For information consult the CIF software page                 #
# http://www.iucr.org/resources/cif/software.                                #
#                                                                            #
# This file may be used for bona fide research purposes within the           #
# scientific community so long as proper attribution is given to the journal # 
# article from which it was obtained.                                        #
#                                                                            #
##############################################################################
data_I
_audit_creation_method     SHELXL-97
_chemical_name_systematic
;
Bis(pyridazine-\k<i>N</i>)bis(selenocyanato-\k<i>N</i>)zinc
;
_chemical_name_common     ?
_chemical_formula_moiety     'C10 H8 N6 Se2 Zn'
_chemical_formula_sum     'C10 H8 N6 Se2 Zn'
_chemical_formula_iupac     '[Zn (N C Se)2 (C4 H4 N2)2]'
_chemical_formula_weight     435.51
_chemical_melting_point     ?
_symmetry_cell_setting     monoclinic
_symmetry_space_group_name_H-M     'C 2/c'
_symmetry_space_group_name_Hall     '-C 2yc'
loop_
    _symmetry_equiv_pos_as_xyz
    'x, y, z'
    '-x, y, -z+1/2'
    'x+1/2, y+1/2, z'
    '-x+1/2, y+1/2, -z+1/2'
    '-x, -y, -z'
    'x, -y, z-1/2'
    '-x+1/2, -y+1/2, -z'
    'x+1/2, -y+1/2, z-1/2'
_cell_length_a     15.1521(10)
_cell_length_b     5.6783(4)
_cell_length_c     17.4855(13)
_cell_angle_alpha     90.00
_cell_angle_beta     94.981(6)
_cell_angle_gamma     90.00
_cell_volume     1498.74(18)
_cell_formula_units_Z     4
_cell_measurement_reflns_used     9054
_cell_measurement_theta_min     2.34
_cell_measurement_theta_max     27.00
_cell_measurement_temperature     293(2)
_cell_special_details     ?
_exptl_crystal_description     block
_exptl_crystal_colour     colourless
_exptl_crystal_size_max     0.0898
_exptl_crystal_size_mid     0.0601
_exptl_crystal_size_min     0.0352
_exptl_crystal_density_diffrn     1.930
_exptl_crystal_density_meas     ?
_exptl_crystal_density_method     'not measured'
_exptl_crystal_F_000     832
_exptl_absorpt_coefficient_mu     6.490
_exptl_absorpt_correction_type     numerical
_exptl_absorpt_process_details     '(X-SHAPE and X-RED32; Stoe & Cie, 2008)'
_exptl_absorpt_correction_T_min     0.3730
_exptl_absorpt_correction_T_max     0.6635
_exptl_special_details
;
;
_diffrn_ambient_temperature     293(2)
_diffrn_radiation_type     MoK\a
_diffrn_radiation_wavelength     0.71073
_diffrn_radiation_source     'fine-focus sealed tube'
_diffrn_radiation_monochromator     graphite
_diffrn_measurement_device_type     'Stoe IPDS-2'
_diffrn_measurement_method     \w
_diffrn_detector_area_resol_mean     ?
_diffrn_reflns_number     9054
_diffrn_reflns_av_R_equivalents     0.0280
_diffrn_reflns_av_sigmaI/netI     0.0152
_diffrn_reflns_theta_min     2.34
_diffrn_reflns_theta_max     27.00
_diffrn_reflns_theta_full     27.00
_diffrn_measured_fraction_theta_max     0.992
_diffrn_measured_fraction_theta_full     0.992
_diffrn_reflns_limit_h_min     -19
_diffrn_reflns_limit_h_max     19
_diffrn_reflns_limit_k_min     -7
_diffrn_reflns_limit_k_max     7
_diffrn_reflns_limit_l_min     -22
_diffrn_reflns_limit_l_max     22
_diffrn_standards_number     0
_diffrn_standards_interval_count     ?
_diffrn_standards_interval_time     0
_diffrn_standards_decay_%     0
_refine_special_details
;
Refinement of <i>F</i>^2^ against ALL reflections. The weighted <i>R</i>-factor
<i>wR</i> and goodness of fit <i>S</i> are based on <i>F</i>^2^, conventional
<i>R</i>-factors <i>R</i> are based on <i>F</i>, with <i>F</i> set to zero for
negative <i>F</i>^2^. The threshold expression of <i>F</i>^2^ >
\s(<i>F</i>^2^) is used only for calculating <i>R</i>-factors(gt) <i>etc</i>.
and is not relevant to the choice of reflections for refinement.
<i>R</i>-factors based on <i>F</i>^2^ are statistically about twice as large
as those based on <i>F</i>, and <i>R</i>- factors based on ALL data will be
even larger.
;
_reflns_number_total     1634
_reflns_number_gt     1287
_reflns_threshold_expression     I>2\s(I)
_refine_ls_structure_factor_coef     Fsqd
_refine_ls_matrix_type     full
_refine_ls_R_factor_all     0.0638
_refine_ls_R_factor_gt     0.0458
_refine_ls_wR_factor_gt     0.0903
_refine_ls_wR_factor_ref     0.0972
_refine_ls_goodness_of_fit_ref     1.131
_refine_ls_restrained_S_all     1.131
_refine_ls_number_reflns     1634
_refine_ls_number_parameters     87
_refine_ls_number_restraints     0
_refine_ls_hydrogen_treatment     constr
_refine_ls_weighting_scheme     calc
_refine_ls_weighting_details
         'calc w=1/[\s^2^(Fo^2^)+(0.0314P)^2^+3.5658P] where P=(Fo^2^+2Fc^2^)/3'
_atom_sites_solution_hydrogens     geom
_atom_sites_solution_primary     direct
_atom_sites_solution_secondary     difmap
_refine_ls_shift/su_max     0.000
_refine_ls_shift/su_mean     0.000
_refine_diff_density_max     0.494
_refine_diff_density_min     -0.385
_refine_ls_extinction_method     none
_refine_ls_extinction_coef     ?
loop_
    _atom_type_symbol
    _atom_type_description
    _atom_type_scat_dispersion_real
    _atom_type_scat_dispersion_imag
    _atom_type_scat_source
    'C' 'C' 0.0033 0.0016
                         'International Tables Vol C Tables 4.2.6.8 and 6.1.1.4'
    'H' 'H' 0.0000 0.0000
                         'International Tables Vol C Tables 4.2.6.8 and 6.1.1.4'
    'N' 'N' 0.0061 0.0033
                         'International Tables Vol C Tables 4.2.6.8 and 6.1.1.4'
    'Se' 'Se' -0.0929 2.2259
                         'International Tables Vol C Tables 4.2.6.8 and 6.1.1.4'
    'Zn' 'Zn' 0.2839 1.4301
                         'International Tables Vol C Tables 4.2.6.8 and 6.1.1.4'
_computing_data_collection     'X-AREA (Stoe & Cie, 2008)'
_computing_cell_refinement     'X-AREA (Stoe & Cie, 2008)'
_computing_data_reduction     'X-AREA (Stoe & Cie, 2008)'
_computing_structure_solution     'SHELXS97 (Sheldrick, 2008)'
_computing_structure_refinement     'SHELXL97 (Sheldrick, 2008)'
_computing_molecular_graphics
               'XP in SHELXTL (Sheldrick, 2008) and DIAMOND (Brandenburg, 2011)'
_computing_publication_material
;
SHELXL97 (Sheldrick, 2008)
;
loop_
    _atom_site_type_symbol
    _atom_site_label
    _atom_site_fract_x
    _atom_site_fract_y
    _atom_site_fract_z
    _atom_site_U_iso_or_equiv
    _atom_site_adp_type
    _atom_site_calc_flag
    _atom_site_refinement_flags
    _atom_site_occupancy
    _atom_site_symmetry_multiplicity
    _atom_site_disorder_assembly
    _atom_site_disorder_group
    Zn Zn1 0.5000 0.29445(12) 0.2500 0.0599(2) Uani d S 1 2 . .
    N N1 0.4362(3) 0.4703(8) 0.3215(3) 0.0882(13) Uani d . 1 1 . .
    C C1 0.4026(4) 0.5649(9) 0.3694(3) 0.0746(13) Uani d . 1 1 . .
    Se Se1 0.35126(4) 0.71204(11) 0.44311(3) 0.0895(2) Uani d . 1 1 . .
    N N11 0.5806(2) 0.0691(6) 0.31236(18) 0.0529(7) Uani d . 1 1 . .
    N N12 0.6478(3) -0.0093(8) 0.2760(2) 0.0805(12) Uani d . 1 1 . .
    C C11 0.6957(4) -0.1819(13) 0.3105(5) 0.110(2) Uani d . 1 1 . .
    H H11 0.7432 -0.2417 0.2863 0.131 Uiso calc R 1 1 . .
    C C12 0.6781(5) -0.2768(11) 0.3808(5) 0.108(2) Uani d . 1 1 . .
    H H12 0.7132 -0.3968 0.4033 0.129 Uiso calc R 1 1 . .
    C C13 0.6107(5) -0.1931(11) 0.4148(4) 0.1007(19) Uani d . 1 1 . .
    H H13 0.5958 -0.2522 0.4616 0.121 Uiso calc R 1 1 . .
    C C14 0.5640(3) -0.0171(9) 0.3784(3) 0.0747(13) Uani d . 1 1 . .
    H H14 0.5169 0.0465 0.4022 0.090 Uiso calc R 1 1 . .
loop_
    _atom_site_aniso_label
    _atom_site_aniso_U_11
    _atom_site_aniso_U_22
    _atom_site_aniso_U_33
    _atom_site_aniso_U_12
    _atom_site_aniso_U_13
    _atom_site_aniso_U_23
    Zn1 0.0636(4) 0.0529(4) 0.0629(4) 0.000 0.0043(3) 0.000
    N1 0.092(3) 0.080(3) 0.092(3) 0.027(2) 0.000(2) -0.027(2)
    C1 0.081(3) 0.061(3) 0.079(3) 0.018(2) -0.009(2) -0.005(2)
    Se1 0.1106(5) 0.0806(4) 0.0785(4) 0.0227(3) 0.0144(3) -0.0112(3)
    N11 0.0485(17) 0.0543(19) 0.0559(18) 0.0004(14) 0.0047(14) -0.0038(15)
    N12 0.059(2) 0.093(3) 0.093(3) 0.011(2) 0.023(2) -0.005(2)
    C11 0.062(3) 0.110(5) 0.158(7) 0.019(3) 0.016(4) -0.023(5)
    C12 0.093(4) 0.082(4) 0.140(6) 0.013(4) -0.039(4) 0.011(4)
    C13 0.125(5) 0.085(4) 0.090(4) 0.016(4) -0.005(4) 0.019(3)
    C14 0.086(3) 0.073(3) 0.067(3) 0.010(3) 0.017(2) 0.007(2)
_geom_special_details
;
All e.s.d.'s (except the e.s.d. in the dihedral angle between two l.s. planes)
are estimated using the full covariance matrix. The cell e.s.d.'s are taken
into account individually in the estimation of e.s.d.'s in distances, angles
and torsion angles; correlations between e.s.d.'s in cell parameters are only
used when they are defined by crystal symmetry. An approximate (isotropic)
treatment of cell e.s.d.'s is used for estimating e.s.d.'s involving l.s.
planes.
;
loop_
    _geom_bond_atom_site_label_1
    _geom_bond_atom_site_label_2
    _geom_bond_site_symmetry_2
    _geom_bond_distance
    _geom_bond_publ_flag
    Zn1 N1 . 1.925(4) y
    Zn1 N1 2_655 1.925(4) ?
    Zn1 N11 2_655 2.022(3) ?
    Zn1 N11 . 2.022(3) y
    N1 C1 . 1.150(6) ?
    C1 Se1 . 1.772(5) ?
    N11 C14 . 1.299(5) ?
    N11 N12 . 1.324(5) ?
    N12 C11 . 1.332(8) ?
    C11 C12 . 1.389(11) ?
    C11 H11 . 0.9300 ?
    C12 C13 . 1.315(9) ?
    C12 H12 . 0.9300 ?
    C13 C14 . 1.351(8) ?
    C13 H13 . 0.9300 ?
    C14 H14 . 0.9300 ?
loop_
    _geom_angle_atom_site_label_1
    _geom_angle_atom_site_label_2
    _geom_angle_atom_site_label_3
    _geom_angle_site_symmetry_1
    _geom_angle_site_symmetry_3
    _geom_angle
    _geom_angle_publ_flag
    N1 Zn1 N1 . 2_655 117.5(3) y
    N1 Zn1 N11 . 2_655 111.40(17) y
    N1 Zn1 N11 2_655 2_655 106.96(16) ?
    N1 Zn1 N11 . . 106.96(16) y
    N1 Zn1 N11 2_655 . 111.40(17) ?
    N11 Zn1 N11 2_655 . 101.48(18) y
    C1 N1 Zn1 . . 173.8(4) ?
    N1 C1 Se1 . . 179.7(6) ?
    C14 N11 N12 . . 121.1(4) ?
    C14 N11 Zn1 . . 124.3(3) ?
    N12 N11 Zn1 . . 114.1(3) ?
    N11 N12 C11 . . 116.2(5) ?
    N12 C11 C12 . . 123.2(6) ?
    N12 C11 H11 . . 118.4 ?
    C12 C11 H11 . . 118.4 ?
    C13 C12 C11 . . 118.4(6) ?
    C13 C12 H12 . . 120.8 ?
    C11 C12 H12 . . 120.8 ?
    C12 C13 C14 . . 116.8(6) ?
    C12 C13 H13 . . 121.6 ?
    C14 C13 H13 . . 121.6 ?
    N11 C14 C13 . . 124.3(5) ?
    N11 C14 H14 . . 117.8 ?
    C13 C14 H14 . . 117.8 ?
data_global
_journal_date_recd_electronic     2011-04-04
_journal_date_accepted     2011-04-05
_journal_name_full     'Acta Crystallographica, Section E'
_journal_year     2011
_journal_volume     67
_journal_issue      5
_journal_page_first     m567
_journal_page_last     m567
_journal_paper_category     QM
_journal_coeditor_code     BT5509
_publ_contact_author
;
      Jan Boeckmann
      Institut f\"ur Anorganische Chemie
      Christian-Albrechts-Universit\"at Kiel
      Max-Eyth Strasse 2
      D-24098 Kiel
      Germany
;
_publ_contact_author_email     jboeckmann@ac.uni-kiel.de
_publ_contact_author_fax     '(+)431-880-1520'
_publ_contact_author_phone     '(+)431-880-5546'
_publ_section_title
;
Bis(pyridazine-\k<i>N</i>)bis(selenocyanato-\k<i>N</i>)zinc
;
loop_
    _publ_author_name
    _publ_author_address
    'Reinert, Thorben'
;     Institut f\"ur Anorganische Chemie
      Christian-Albrechts-Universit\"at Kiel
      Max-Eyth Strasse 2
      D-24098 Kiel
      Germany
;
    'Boeckmann, Jan'
;     Institut f\"ur Anorganische Chemie
      Christian-Albrechts-Universit\"at Kiel
      Max-Eyth Strasse 2
      D-24098 Kiel
      Germany
;
    'N\"ather, Christian'
;     Institut f\"ur Anorganische Chemie
      Christian-Albrechts-Universit\"at Kiel
      Max-Eyth Strasse 2
      D-24098 Kiel
      Germany
;
_publ_section_synopsis     .
