# Supplementary material for: Bis(pyridazine-κN)bis­(seleno­cyanato-κN)zinc
Source: Acta Crystallogr Sect E Struct Rep Online. 2011 Apr 13;67(Pt 5):m567. doi: 10.1107/S1600536811012621 (PMC3089317; doi:10.1107/S1600536811012621)
Supplement: Supplementary file 2 [file e-67-0m567-Isup2.hkl]

# 
# h,k,l, Fc-squared, Fo-squared, sigma(Fo-squared) and status flag 
# 
data_I
_shelx_title ' Zn(SeCN)2(pyridazine)2 (tr196) in C2/c' 
_shelx_refln_list_code          4 
_shelx_F_calc_maximum      211.97 
_exptl_crystal_F_000       832.00 
_reflns_d_resolution_high  0.7829 
 
loop_ 
 _symmetry_equiv_pos_as_xyz 
 'x, y, z' 
 '-x, y, -z+1/2' 
 'x+1/2, y+1/2, z' 
 '-x+1/2, y+1/2, -z+1/2' 
 '-x, -y, -z' 
 'x, -y, z-1/2' 
 '-x+1/2, -y+1/2, -z' 
 'x+1/2, -y+1/2, z-1/2' 
 
_cell_length_a    15.1521 
_cell_length_b     5.6783 
_cell_length_c    17.4855 
_cell_angle_alpha  90.000 
_cell_angle_beta   94.981 
_cell_angle_gamma  90.000 
 
_shelx_F_squared_multiplier     1.000 
 
loop_ 
 _refln_index_h 
 _refln_index_k 
 _refln_index_l 
 _refln_F_squared_calc 
 _refln_F_squared_meas 
 _refln_F_squared_sigma 
 _refln_observed_status 
   2   0   0     5953.69     6917.20     79.25 o 
   6   0   0    23396.98    22022.22     73.79 o 
   8   0   0     2774.79     2858.82     32.91 o 
  10   0   0      276.41      265.10     26.81 o 
  12   0   0     2984.19     2849.79     33.29 o 
  14   0   0     2514.14     2311.31     33.41 o 
  16   0   0       42.38       26.31     27.66 o 
  18   0   0        1.40       18.92     26.66 o 
   1   1   0      224.97      310.69     25.98 o 
   3   1   0      205.06      315.74     28.48 o 
   5   1   0      988.04      933.25     20.51 o 
   7   1   0     1185.77     1167.70     18.81 o 
   9   1   0       51.89       82.70     17.00 o 
  11   1   0       93.56      123.71     19.36 o 
  13   1   0       15.42       27.53     19.28 o 
  15   1   0       14.82       27.26     22.10 o 
  17   1   0       48.37       27.84     22.30 o 
  19   1   0       23.85       46.92     26.52 o 
   0   2   0    29991.55    29794.55    121.13 o 
   2   2   0     1550.46     1637.52     23.14 o 
   4   2   0      540.13      585.76     20.90 o 
   6   2   0    27938.19    27567.30    102.25 o 
   8   2   0     7183.10     7283.16     28.76 o 
  10   2   0       25.82       28.45     16.46 o 
  12   2   0      316.04      345.87     17.71 o 
  14   2   0      311.04      363.75     19.33 o 
  16   2   0       57.20       47.29     19.20 o 
  18   2   0       18.12       12.97     21.68 o 
   1   3   0     9208.92     8738.90     84.29 o 
   3   3   0      981.03      937.40     19.26 o 
   5   3   0     2519.67     2393.08     26.07 o 
   7   3   0     7516.94     7256.77     43.67 o 
   9   3   0      177.94      209.74     18.35 o 
  11   3   0       64.26      101.12     17.78 o 
  13   3   0     1411.76     1417.11     19.92 o 
  15   3   0       27.92       37.12     22.46 o 
  17   3   0        0.43       27.23     28.64 o 
   0   4   0     8829.60     8722.03     82.85 o 
   2   4   0      248.54      274.74     17.92 o 
   4   4   0      699.02      659.85     25.18 o 
   6   4   0     1284.36     1403.73     20.94 o 
   8   4   0      563.36      557.26     20.57 o 
  10   4   0      188.41      188.84     17.71 o 
  12   4   0        8.42       37.21     18.24 o 
  14   4   0      158.43      148.07     17.60 o 
  16   4   0       17.34       28.64     23.45 o 
   1   5   0     2358.37     2254.95     19.70 o 
   3   5   0       23.70       34.85     16.51 o 
   5   5   0      840.87      884.14     19.66 o 
   7   5   0     1783.28     1716.73     21.37 o 
   9   5   0        0.68        4.26     17.22 o 
  11   5   0       32.42       91.04     16.54 o 
  13   5   0      276.30      307.44     21.44 o 
   0   6   0        4.12       17.26     22.18 o 
   2   6   0        1.17       29.20     15.34 o 
   4   6   0       66.13       65.64     18.31 o 
   6   6   0       59.45       98.91     18.69 o 
   8   6   0       15.75       34.95     18.17 o 
  10   6   0        5.43       43.18     20.41 o 
   1   7   0      249.18      233.74     15.60 o 
   3   7   0        5.99       -6.53     17.73 o 
   5   7   0       60.13       42.88     27.90 o 
 -19   1   1        2.97       10.76     21.56 o 
 -17   1   1      113.52       91.71     20.73 o 
 -15   1   1     1069.97     1100.15     21.57 o 
 -13   1   1      174.54      187.16     19.43 o 
 -11   1   1       15.70       48.86     18.84 o 
  -9   1   1    16928.22    16399.98     92.00 o 
  -7   1   1     1919.20     1603.51     20.68 o 
  -5   1   1     6245.75     6309.83     30.81 o 
  -1   1   1    20605.80    22111.37     72.18 o 
   1   1   1     7384.37     8158.52     44.05 o 
   3   1   1    25362.63    25087.31    136.54 o 
   5   1   1    34166.31    34361.35    113.31 o 
   7   1   1       77.24      178.62     16.49 o 
   9   1   1       55.75      105.48     16.66 o 
  11   1   1     6045.28     5994.53     24.63 o 
  13   1   1     1360.90     1250.96     20.94 o 
  15   1   1        9.85       28.82     18.80 o 
  17   1   1      171.71      230.51     23.60 o 
  19   1   1       64.75       49.25     21.52 o 
 -18   2   1        0.23       22.59     24.69 o 
 -16   2   1      134.93      158.17     19.83 o 
 -14   2   1      200.26      278.44     19.60 o 
 -12   2   1       92.04      125.82     18.84 o 
 -10   2   1      601.06      612.87     19.44 o 
  -8   2   1     3512.65     3448.61     22.66 o 
  -6   2   1        4.86       35.59     20.11 o 
  -4   2   1      560.78      647.72     20.93 o 
  -2   2   1    14568.48    14023.93     90.26 o 
   0   2   1      207.45      219.41     18.89 o 
   2   2   1     1872.91     1987.95     23.59 o 
   4   2   1    11657.09    11636.99     67.17 o 
   6   2   1     3866.34     4036.99     38.48 o 
   8   2   1       24.83       43.90     17.76 o 
  10   2   1      689.52      743.34     16.54 o 
  12   2   1       62.21       78.40     17.19 o 
  14   2   1        7.91        6.55     18.16 o 
  16   2   1      126.50      150.23     19.19 o 
  18   2   1       61.43       51.04     20.70 o 
 -17   3   1       57.96       63.97     28.34 o 
 -15   3   1      124.45      135.90     22.12 o 
 -13   3   1      156.96      151.73     18.11 o 
 -11   3   1        0.86       27.76     18.58 o 
  -9   3   1     6186.61     5981.38     34.07 o 
  -7   3   1     1044.28     1081.47     21.58 o 
  -5   3   1      354.75      349.62     20.73 o 
  -3   3   1     8766.46     8934.94     86.41 o 
  -1   3   1     2951.42     2909.66     25.50 o 
   1   3   1     2017.27     1976.01     20.19 o 
   3   3   1     2951.86     3062.08     42.53 o 
   5   3   1    10266.95     9933.83     61.30 o 
   7   3   1      226.27      240.52     16.25 o 
   9   3   1       64.99       66.91     17.73 o 
  11   3   1      879.20      932.70     19.58 o 
  13   3   1      359.09      290.26     18.91 o 
  15   3   1        3.91        7.16     19.65 o 
  17   3   1       31.69       36.45     24.20 o 
 -16   4   1      100.45      100.85     20.91 o 
 -14   4   1      162.12      212.22     18.81 o 
 -12   4   1        0.82       32.72     17.57 o 
 -10   4   1     1073.40      971.06     18.68 o 
  -8   4   1     2565.32     2624.88     25.11 o 
  -6   4   1      148.69      165.89     18.95 o 
  -4   4   1      174.81      181.87     18.57 o 
  -2   4   1    11376.20    10762.84     80.29 o 
   0   4   1     1157.14     1135.53     22.70 o 
   2   4   1       70.32       79.16     17.65 o 
   4   4   1     5192.03     4984.03     23.95 o 
   6   4   1      737.47      747.44     20.18 o 
   8   4   1       22.07       94.59     20.21 o 
  10   4   1     1660.75     1688.64     20.67 o 
  12   4   1      677.18      609.70     18.72 o 
  14   4   1        1.65       10.28     17.57 o 
 -13   5   1        0.50       20.96     19.26 o 
 -11   5   1       85.56       78.30     18.67 o 
  -9   5   1       93.64       91.17     19.13 o 
  -7   5   1      335.45      295.75     18.79 o 
  -5   5   1       53.31      106.26     17.71 o 
  -3   5   1      638.92      655.94     17.00 o 
  -1   5   1      223.51      254.54     16.37 o 
   1   5   1       65.39       81.66     16.70 o 
   3   5   1        0.03       21.33     16.33 o 
   5   5   1      302.91      274.74     18.70 o 
   7   5   1       14.32       33.81     18.39 o 
   9   5   1       72.59       54.75     16.94 o 
  11   5   1       13.86       33.56     17.43 o 
  13   5   1       58.02       55.92     18.42 o 
 -10   6   1      137.89      139.56     19.71 o 
  -8   6   1      378.47      432.36     19.55 o 
  -6   6   1        4.52       24.46     18.07 o 
  -4   6   1      149.45      156.67     18.11 o 
  -2   6   1     1709.04     1588.20     33.24 o 
   0   6   1       98.91      112.37     15.92 o 
   2   6   1        0.30       18.00     16.07 o 
   4   6   1      979.40      951.24     18.98 o 
   6   6   1      377.70      365.98     19.86 o 
   8   6   1        1.14       32.30     17.33 o 
  10   6   1       63.70       77.66     17.49 o 
  -5   7   1        0.08       37.05     21.17 o 
  -3   7   1        4.24       26.20     16.23 o 
  -1   7   1       20.76       42.57     16.73 o 
   1   7   1        7.87       13.30     16.82 o 
   3   7   1       55.31       45.38     26.09 o 
 -18   0   2      113.38      104.48     26.78 o 
 -16   0   2      384.32      374.23     27.41 o 
 -14   0   2       62.09       60.61     26.29 o 
 -12   0   2     3502.44     3327.86     35.79 o 
 -10   0   2     5243.50     4920.30     42.00 o 
  -8   0   2     3134.66     3408.76     93.08 o 
  -6   0   2     4800.64     5650.27     86.33 o 
  -2   0   2    11079.62    10302.25     52.16 o 
   0   0   2     2006.84     2781.69     46.21 o 
   6   0   2     7849.98     8308.82     82.72 o 
   8   0   2     4543.54     4252.56     28.88 o 
  10   0   2    10011.92    10027.50     59.68 o 
  12   0   2       32.01       57.56     23.97 o 
  14   0   2      643.98      684.21     29.24 o 
  16   0   2      350.13      362.11     30.57 o 
  18   0   2        0.58       35.37     27.70 o 
 -19   1   2        9.79       17.08     21.08 o 
 -17   1   2       84.80      156.49     22.35 o 
 -15   1   2        7.16       30.76     20.01 o 
 -13   1   2       30.92       34.28     18.54 o 
 -11   1   2     1102.70     1080.19     20.07 o 
  -9   1   2     1973.45     2069.93     22.27 o 
  -7   1   2      252.17      243.46     18.25 o 
  -5   1   2       20.34       55.66     19.43 o 
  -3   1   2      223.30      281.33     25.33 o 
  -1   1   2    15239.61    16697.94     49.51 o 
   1   1   2     8900.02     9256.26     60.49 o 
   5   1   2     1382.79     1567.91     17.68 o 
   7   1   2      179.43      210.19     15.03 o 
   9   1   2      166.17      144.18     15.89 o 
  11   1   2       50.27       69.88     16.32 o 
  13   1   2       76.71       78.63     17.08 o 
  15   1   2      108.77      177.05     18.68 o 
  17   1   2      109.61       88.80     21.83 o 
 -18   2   2      129.84       90.23     29.03 o 
 -16   2   2       60.39       86.77     18.52 o 
 -14   2   2      140.79      157.40     18.72 o 
 -12   2   2     2310.19     2203.47     22.38 o 
 -10   2   2     5593.97     5539.36     26.55 o 
  -8   2   2     1057.21     1105.52     20.46 o 
  -6   2   2     2604.41     2870.80     23.91 o 
  -2   2   2      187.10      158.31     18.67 o 
   0   2   2    10898.76    11189.40     54.30 o 
   2   2   2    19992.90    19745.20     59.06 o 
   4   2   2    23577.95    24212.83    120.62 o 
   6   2   2     1190.79     1247.66     19.06 o 
   8   2   2     4314.72     4028.94     28.23 o 
  10   2   2     6325.55     6180.90     32.88 o 
  12   2   2      264.94      297.82     16.26 o 
  14   2   2       20.23       49.71     17.97 o 
  16   2   2      570.93      560.30     20.28 o 
  18   2   2       40.75       33.74     21.55 o 
 -17   3   2       56.51       77.92     20.53 o 
 -15   3   2       22.63       35.36     19.13 o 
 -13   3   2       30.28       20.00     18.31 o 
 -11   3   2      585.31      649.61     18.54 o 
  -9   3   2      948.70     1016.85     20.67 o 
  -7   3   2       66.03       71.50     19.17 o 
  -5   3   2     5703.66     5536.02     40.06 o 
  -3   3   2    10554.74    10194.23     53.18 o 
  -1   3   2      183.82      174.74     15.97 o 
   1   3   2     2163.35     2016.84     18.03 o 
   3   3   2     4924.27     4561.32     42.63 o 
   5   3   2      774.49      761.23     18.04 o 
   7   3   2      521.76      582.47     18.43 o 
   9   3   2     3504.34     3504.12     21.20 o 
  11   3   2      391.09      361.72     17.14 o 
  13   3   2       73.84       88.09     18.15 o 
  15   3   2      145.21      196.26     19.71 o 
  17   3   2       20.49       45.00     23.03 o 
 -16   4   2        0.48       35.11     22.81 o 
 -14   4   2        3.86        8.64     18.56 o 
 -12   4   2      327.98      295.70     23.42 o 
 -10   4   2        6.48       16.34     18.88 o 
  -8   4   2      158.28      183.69     19.23 o 
  -6   4   2      714.89      696.59     18.91 o 
  -4   4   2     2229.81     2186.17     26.79 o 
  -2   4   2       19.55       68.12     16.99 o 
   0   4   2       14.26       31.93     17.33 o 
   2   4   2     1986.43     2027.20     22.62 o 
   4   4   2     1010.21      988.87     16.75 o 
   6   4   2      145.02      141.91     16.01 o 
   8   4   2      102.91      169.01     18.72 o 
  10   4   2      571.94      563.58     17.39 o 
  12   4   2        2.53       -8.39     17.64 o 
  14   4   2        0.54       34.08     16.66 o 
 -13   5   2       43.01       63.94     18.45 o 
 -11   5   2      622.48      573.06     21.49 o 
  -9   5   2      203.99      252.35     19.17 o 
  -7   5   2      157.70      149.13     18.48 o 
  -5   5   2     1356.06     1304.92     25.61 o 
  -3   5   2     2586.86     2536.43     35.37 o 
  -1   5   2       92.67      110.54     15.95 o 
   1   5   2     1309.31     1282.80     17.34 o 
   3   5   2     4522.36     4310.29     36.44 o 
   5   5   2        0.45       11.99     18.27 o 
   7   5   2       19.85       44.47     16.91 o 
   9   5   2     1268.54     1218.36     18.13 o 
  11   5   2      118.22      107.40     18.16 o 
  13   5   2        1.96       35.18     18.88 o 
 -10   6   2        7.42       19.25     22.59 o 
  -8   6   2       24.09       51.08     19.01 o 
  -6   6   2        7.75       32.38     17.59 o 
  -4   6   2        2.15       41.81     17.00 o 
  -2   6   2       44.81       59.10     15.32 o 
   0   6   2       10.15       34.78     15.70 o 
   2   6   2       16.92       23.19     16.39 o 
   4   6   2        6.79       31.01     17.42 o 
   6   6   2       84.33       95.28     17.48 o 
   8   6   2       43.46       52.75     17.31 o 
  10   6   2       24.97       70.05     17.81 o 
  -3   7   2       86.33      109.88     17.55 o 
  -1   7   2       10.91        2.51     16.78 o 
   1   7   2       87.95      106.86     16.85 o 
   3   7   2      374.94      327.98     24.26 o 
 -19   1   3       91.90       92.89     21.02 o 
 -17   1   3        6.69       29.92     20.42 o 
 -15   1   3      151.29      112.70     20.22 o 
 -13   1   3     3288.14     3196.75     26.04 o 
 -11   1   3      557.87      575.29     18.16 o 
  -9   1   3      186.93      188.04     18.03 o 
  -7   1   3    14283.64    14950.97     51.83 o 
  -5   1   3    17135.34    16246.65     79.54 o 
  -3   1   3     7951.71     8639.34     34.00 o 
  -1   1   3    19235.62    20875.94     81.20 o 
   3   1   3     8874.36     9304.37     34.49 o 
   5   1   3     1168.49     1339.69     15.91 o 
   7   1   3    32490.84    32679.19    114.15 o 
   9   1   3     1570.00     1570.33     16.36 o 
  11   1   3       15.64       59.81     24.70 o 
  13   1   3     1201.23     1214.44     17.64 o 
  15   1   3      218.18      210.99     18.12 o 
  17   1   3       33.78       35.66     19.41 o 
 -18   2   3        8.22       41.30     24.12 o 
 -16   2   3        1.27       25.50     20.49 o 
 -14   2   3       15.59       28.29     19.51 o 
 -12   2   3     1220.76     1256.17     41.34 o 
 -10   2   3      186.35      187.77     18.07 o 
  -8   2   3       54.41       52.46     19.27 o 
  -6   2   3     9394.10     9076.61     54.49 o 
  -4   2   3       36.15       26.03     19.19 o 
  -2   2   3     1505.96     1573.15     21.83 o 
   0   2   3    13239.00    13209.20     79.14 o 
   2   2   3     2243.76     2288.57     19.03 o 
   4   2   3       29.91       62.09     16.67 o 
   6   2   3     4579.39     4222.43     26.48 o 
   8   2   3     1634.74     1622.29     18.55 o 
  10   2   3      127.30      152.04     16.11 o 
  12   2   3       91.30      124.38     15.44 o 
  14   2   3      362.07      365.11     17.65 o 
  16   2   3       12.45       17.16     19.18 o 
  18   2   3       21.03       28.09     20.06 o 
 -17   3   3        0.08       13.64     20.30 o 
 -15   3   3       35.19       55.25     18.77 o 
 -13   3   3      305.55      310.58     19.27 o 
 -11   3   3        0.27       14.87     17.70 o 
  -9   3   3       43.34       65.70     18.60 o 
  -7   3   3     8393.02     8216.81     27.09 o 
  -5   3   3     4460.35     4492.18     33.77 o 
  -3   3   3     3984.77     3974.46     20.90 o 
  -1   3   3     1332.91     1317.18     17.86 o 
   1   3   3    17598.87    17454.53     48.96 o 
   3   3   3       80.58       91.85     16.70 o 
   5   3   3       32.94       46.19     16.97 o 
   7   3   3     5966.07     5985.13     25.34 o 
   9   3   3      161.29      187.74     15.89 o 
  11   3   3       59.57       84.41     17.23 o 
  13   3   3      365.74      377.11     16.86 o 
  15   3   3      221.43      179.26     19.61 o 
  17   3   3       15.74       28.90     23.55 o 
 -16   4   3       33.76       72.21     20.06 o 
 -14   4   3      146.88      137.30     18.95 o 
 -12   4   3      758.53      794.77     19.68 o 
 -10   4   3       85.47       70.38     30.71 o 
  -8   4   3       16.62       52.02     17.54 o 
  -6   4   3     7359.92     7218.35     52.62 o 
  -4   4   3     1051.38     1083.31     19.00 o 
  -2   4   3       25.34       55.01     16.06 o 
   0   4   3     7771.76     7507.63     58.64 o 
   2   4   3     1545.59     1573.90     21.03 o 
   4   4   3      186.89      185.92     15.67 o 
   6   4   3     2129.61     2172.85     31.39 o 
   8   4   3     1434.47     1330.86     21.05 o 
  10   4   3        3.93       32.32     15.85 o 
  12   4   3      289.17      341.16     18.29 o 
  14   4   3      279.61      256.38     17.77 o 
 -13   5   3       63.32       94.78     18.28 o 
 -11   5   3        2.27       -4.94     18.56 o 
  -9   5   3       11.30       55.07     18.11 o 
  -7   5   3       59.97       73.41     17.82 o 
  -5   5   3        2.54       22.00     17.63 o 
  -3   5   3       98.74      111.93     17.10 o 
  -1   5   3      371.41      335.01     16.61 o 
   1   5   3      524.70      551.62     16.79 o 
   3   5   3       48.15       49.41     16.31 o 
   5   5   3       79.46       72.36     17.57 o 
   7   5   3      104.56      141.83     16.95 o 
   9   5   3      115.40      139.86     18.49 o 
  11   5   3        4.94       34.74     17.15 o 
  13   5   3        4.00       13.97     16.63 o 
 -10   6   3        8.43        8.54     20.88 o 
  -8   6   3       92.14      108.27     23.95 o 
  -6   6   3      904.31      889.06     18.81 o 
  -4   6   3       18.00       10.15     17.19 o 
  -2   6   3        4.78       15.52     16.02 o 
   0   6   3     1288.01     1229.33     22.26 o 
   2   6   3      377.16      393.51     16.69 o 
   4   6   3        4.47       32.92     15.29 o 
   6   6   3      520.21      542.40     27.76 o 
   8   6   3      340.82      295.47     21.85 o 
  10   6   3        1.24       16.70     20.66 o 
  -3   7   3        4.77       -1.43     18.16 o 
  -1   7   3        7.11       18.61     16.16 o 
   1   7   3       39.60       79.32     16.76 o 
   3   7   3        9.86        3.52     16.90 o 
 -18   0   4        2.16       50.80     27.90 o 
 -16   0   4      706.33      547.42     29.24 o 
 -14   0   4     2026.80     2107.42     46.07 o 
 -12   0   4      130.04      137.37     36.54 o 
 -10   0   4      212.13      231.36     28.38 o 
  -8   0   4    32709.75    32249.56     71.07 o 
  -6   0   4     1869.50     1700.97     30.94 o 
  -4   0   4     5181.65     4998.75     31.39 o 
   0   0   4     1310.49     1200.96     29.70 o 
   2   0   4    22183.95    24008.94    171.25 o 
   8   0   4       40.00       95.19     19.34 o 
  10   0   4      469.77      408.55     21.40 o 
  12   0   4     3128.51     3147.59     25.96 o 
  14   0   4      219.01      191.12     22.71 o 
  16   0   4       32.63       35.30     25.12 o 
  18   0   4       97.16      120.25     28.42 o 
 -19   1   4        6.83       22.88     21.09 o 
 -17   1   4        2.62      -17.50     19.89 o 
 -15   1   4       15.55       14.63     19.04 o 
 -13   1   4       99.20      127.52     19.61 o 
 -11   1   4      116.72      123.36     16.26 o 
  -9   1   4     1151.74     1223.82     19.19 o 
  -7   1   4      160.36      143.82     16.18 o 
  -5   1   4      672.78      763.64     17.79 o 
  -3   1   4      256.96      231.71     19.23 o 
  -1   1   4       27.53       66.10     15.72 o 
   1   1   4     1182.67     1313.01     17.62 o 
   3   1   4    10434.57    10976.80     26.49 o 
   5   1   4     6697.46     6934.19     43.61 o 
   7   1   4        2.02       23.45     13.83 o 
   9   1   4      404.92      422.58     14.37 o 
  11   1   4        6.17       36.78     14.04 o 
  13   1   4        3.04       18.29     15.21 o 
  15   1   4      103.04      116.79     16.90 o 
  17   1   4       91.05       77.76     23.51 o 
 -18   2   4       25.57       54.82     30.24 o 
 -16   2   4      249.38      240.50     21.07 o 
 -14   2   4      204.03      235.07     19.63 o 
 -12   2   4       32.46       90.46     19.15 o 
 -10   2   4     1354.42     1289.02     20.06 o 
  -8   2   4     9898.24     9508.54     73.23 o 
  -6   2   4      172.24      253.48     19.25 o 
  -4   2   4        9.39       14.52     17.36 o 
  -2   2   4    44932.13    46515.93    125.41 o 
   0   2   4     7036.93     6981.27     26.66 o 
   2   2   4      218.86      192.38     15.48 o 
   4   2   4    13197.37    13048.89     51.17 o 
   6   2   4     2816.80     2650.26     22.48 o 
   8   2   4      378.14      408.16     16.36 o 
  10   2   4      393.76      441.81     16.42 o 
  12   2   4     1711.50     1728.93     17.83 o 
  14   2   4      306.05      273.70     16.59 o 
  16   2   4       29.91       41.87     17.70 o 
 -17   3   4        1.74        2.91     20.32 o 
 -15   3   4      265.50      283.47     19.49 o 
 -13   3   4      195.88      262.49     17.45 o 
 -11   3   4      294.13      283.55     18.29 o 
  -9   3   4     2774.69     2765.53     20.93 o 
  -7   3   4     4892.21     4696.54     48.09 o 
  -5   3   4      619.57      652.02     17.46 o 
  -3   3   4     3629.02     3651.02     22.23 o 
  -1   3   4    15403.69    14891.18     73.68 o 
   1   3   4      225.85      224.97     15.00 o 
   3   3   4      619.50      669.21     16.59 o 
   5   3   4     6035.81     5982.50     39.80 o 
   7   3   4     1137.09     1114.68     17.36 o 
   9   3   4       17.48       21.60     16.09 o 
  11   3   4     1215.04     1217.63     21.06 o 
  13   3   4      200.52      208.12     16.86 o 
  15   3   4        0.45       -5.03     18.79 o 
 -16   4   4       28.63       54.72     19.96 o 
 -14   4   4       56.68       86.03     16.94 o 
 -12   4   4       28.23       55.14     18.17 o 
 -10   4   4      325.40      251.58     18.41 o 
  -8   4   4     1778.36     1638.16     19.14 o 
  -6   4   4      255.85      204.73     18.34 o 
  -4   4   4      137.43      158.38     17.73 o 
  -2   4   4     2644.37     2675.23     17.26 o 
   0   4   4      156.74      190.21     15.36 o 
   2   4   4      410.63      413.20     16.53 o 
   4   4   4     1093.62     1133.33     17.12 o 
   6   4   4     2161.03     2109.37     18.77 o 
   8   4   4        2.54       32.27     16.43 o 
  10   4   4       25.94       43.40     15.64 o 
  12   4   4      199.57      236.61     15.79 o 
  14   4   4       33.55       10.13     24.93 o 
 -13   5   4      103.33      115.96     18.41 o 
 -11   5   4        0.51       22.26     18.55 o 
  -9   5   4      669.10      645.70     19.99 o 
  -7   5   4      388.06      457.82     17.62 o 
  -5   5   4      171.66      193.80     23.01 o 
  -3   5   4     1464.71     1419.94     18.68 o 
  -1   5   4     4183.77     4122.50     32.38 o 
   1   5   4       24.70       41.64     16.51 o 
   3   5   4      102.69      131.45     13.97 o 
   5   5   4     1676.97     1701.30     31.94 o 
   7   5   4      170.94      214.46     34.50 o 
   9   5   4       37.29       55.62     16.65 o 
  11   5   4      366.52      346.69     23.71 o 
  13   5   4       67.87       81.14     17.86 o 
 -10   6   4        5.72       24.31     18.33 o 
  -8   6   4        8.92       13.04     24.69 o 
  -6   6   4       79.69       66.25     18.17 o 
  -4   6   4       85.14       93.16     17.88 o 
  -2   6   4       48.89       46.47     15.98 o 
   0   6   4       38.84       61.36     15.77 o 
   2   6   4       33.16       55.16     14.61 o 
   4   6   4       36.81       16.34     16.40 o 
   6   6   4        2.41       22.04     16.76 o 
   8   6   4        1.46       20.79     31.25 o 
  -3   7   4       69.44       62.54     18.27 o 
  -1   7   4      198.09      185.79     16.90 o 
   1   7   4        0.23       -3.89     18.91 o 
   3   7   4       38.89       44.65     15.34 o 
 -17   1   5      265.63      273.94     19.83 o 
 -15   1   5       99.77      163.43     20.12 o 
 -13   1   5        0.53      -12.38     18.54 o 
 -11   1   5     4884.26     4709.47     28.76 o 
  -9   1   5     4126.83     3814.08     21.13 o 
  -7   1   5     3288.80     3314.45     20.71 o 
  -5   1   5    15043.19    16340.37     46.99 o 
  -1   1   5     2142.26     2401.39     17.66 o 
   1   1   5       14.71       17.00     13.48 o 
   3   1   5    37840.90    38590.17    107.13 o 
   5   1   5     5191.61     5510.05     29.76 o 
   7   1   5      557.93      591.92     13.50 o 
   9   1   5     6160.64     5963.21     35.33 o 
  11   1   5     3043.38     2916.97     20.08 o 
  13   1   5       51.39       59.79     14.33 o 
  15   1   5      172.42      227.89     16.55 o 
  17   1   5      197.65      187.38     17.86 o 
 -18   2   5        2.69       28.32     23.99 o 
 -16   2   5       72.67       88.78     20.80 o 
 -14   2   5       21.26       45.88     18.97 o 
 -12   2   5      107.35      108.22     18.77 o 
 -10   2   5     3331.90     3362.49     28.95 o 
  -8   2   5     1175.99     1238.36     17.20 o 
  -6   2   5       62.66       75.57     16.20 o 
  -4   2   5      799.16      707.32     16.08 o 
  -2   2   5     1124.31      987.80     17.09 o 
   0   2   5      137.68      152.35     13.75 o 
   2   2   5     9018.77     8608.51     50.77 o 
   4   2   5     8108.10     8110.03     27.81 o 
   6   2   5      734.44      757.50     15.26 o 
   8   2   5      216.92      272.96     15.68 o 
  10   2   5     1068.45     1075.35     17.21 o 
  12   2   5       22.13       54.47     15.74 o 
  14   2   5       63.65       94.31     16.85 o 
  16   2   5       67.53       68.33     18.60 o 
 -17   3   5       46.50       58.01     20.01 o 
 -15   3   5        4.23       36.37     18.53 o 
 -13   3   5       16.61       51.65     16.11 o 
 -11   3   5     1999.45     1911.36     26.09 o 
  -9   3   5      488.02      500.90     16.99 o 
  -7   3   5      816.78      811.82     16.42 o 
  -5   3   5     3025.33     2984.42     33.08 o 
  -3   3   5     8012.22     7828.32     28.78 o 
  -1   3   5      395.77      372.15     14.73 o 
   1   3   5       24.27       42.30     14.72 o 
   3   3   5     9963.82     9887.58     40.67 o 
   5   3   5     1744.48     1756.14     21.45 o 
   7   3   5      319.25      322.35     17.14 o 
   9   3   5      693.92      747.93     16.00 o 
  11   3   5      520.86      528.74     16.08 o 
  13   3   5        0.12      -11.42     16.84 o 
  15   3   5      102.35      121.89     17.60 o 
 -14   4   5        8.62       12.40     17.28 o 
 -12   4   5       40.63       70.17     15.86 o 
 -10   4   5      651.91      694.07     17.63 o 
  -8   4   5        3.66       30.03     16.85 o 
  -6   4   5       36.79       37.41     16.73 o 
  -4   4   5     7430.08     7232.43     60.97 o 
  -2   4   5     3712.26     3676.40     21.95 o 
   0   4   5      389.80      384.82     15.44 o 
   2   4   5     2011.66     1915.37     17.12 o 
   4   4   5     2922.67     2835.24     26.53 o 
   6   4   5      100.91      138.70     15.67 o 
   8   4   5      627.30      676.48     17.32 o 
  10   4   5     1391.58     1334.51     25.94 o 
  12   4   5        9.69       17.37     15.72 o 
  14   4   5        6.80        8.79     17.36 o 
 -13   5   5        0.08       27.24     15.77 o 
 -11   5   5      112.46       99.88     19.78 o 
  -9   5   5       39.00       40.53     17.84 o 
  -7   5   5        9.23       21.17     16.13 o 
  -5   5   5      409.28      392.83     17.29 o 
  -3   5   5       75.45       95.27     16.68 o 
  -1   5   5       60.24       66.45     14.17 o 
   1   5   5        1.14       -1.76     13.51 o 
   3   5   5      204.59      199.50     13.97 o 
   5   5   5       10.04       43.61     15.00 o 
   7   5   5       62.34       41.48     25.20 o 
   9   5   5       71.68      103.21     19.46 o 
  11   5   5       83.66       84.37     16.78 o 
 -10   6   5      415.06      381.05     22.16 o 
  -8   6   5       86.10      102.79     17.33 o 
  -6   6   5        2.82       25.88     18.18 o 
  -4   6   5      496.27      496.19     18.38 o 
  -2   6   5      150.69      211.60     17.59 o 
   0   6   5        8.06       39.49     14.48 o 
   2   6   5      709.85      633.60     14.66 o 
   4   6   5      765.73      728.12     28.00 o 
   6   6   5        0.13       13.01     16.93 o 
   8   6   5       45.17       91.13     16.91 o 
  -3   7   5       34.15       74.21     27.11 o 
  -1   7   5        7.61       25.91     17.96 o 
   1   7   5        6.09       19.66     18.01 o 
 -18   0   6       81.86      133.65     26.91 o 
 -16   0   6       29.55       40.15     25.60 o 
 -14   0   6      631.81      504.82     27.48 o 
 -12   0   6     3968.66     4006.48     35.45 o 
 -10   0   6       26.32      102.57     41.63 o 
  -8   0   6      371.58      497.96     22.18 o 
  -6   0   6    35569.68    35774.23    102.15 o 
  -4   0   6     2830.29     2310.61     21.66 o 
  -2   0   6     6109.29     6153.62     30.75 o 
   0   0   6    30848.23    31590.16     95.73 o 
   2   0   6    19100.49    18560.57     55.11 o 
   4   0   6     4655.61     4780.45     24.72 o 
   6   0   6    11165.56    10695.72     79.60 o 
   8   0   6    26402.29    25865.70     44.02 o 
  10   0   6       19.99       31.68     17.86 o 
  12   0   6        5.53       22.10     18.20 o 
  14   0   6      368.57      383.26     20.33 o 
  16   0   6       23.59       52.98     22.06 o 
  18   0   6       77.36       53.16     26.54 o 
 -17   1   6        0.20       28.09     19.29 o 
 -15   1   6       64.30       86.02     18.75 o 
 -13   1   6      122.31      123.71     17.33 o 
 -11   1   6     1256.05     1301.58     17.83 o 
  -9   1   6        2.59       24.75     15.78 o 
  -7   1   6       51.71       62.88     15.34 o 
  -5   1   6     6120.72     6066.40     22.13 o 
  -3   1   6       41.14       32.51     15.03 o 
  -1   1   6     2375.77     2641.90     19.72 o 
   1   1   6     3165.60     3204.05     23.68 o 
   3   1   6       75.67       91.91     13.05 o 
   5   1   6      170.40      169.65     13.03 o 
   7   1   6     1103.69     1065.56     14.49 o 
   9   1   6      431.33      462.42     13.15 o 
  11   1   6        0.11        6.75     13.42 o 
  13   1   6       37.21       52.83     13.76 o 
  15   1   6       78.34       78.82     15.80 o 
  17   1   6        2.91       -3.07     17.18 o 
 -18   2   6      114.80      123.72     46.42 o 
 -16   2   6        2.06        6.04     20.72 o 
 -14   2   6       80.77       63.83     18.69 o 
 -12   2   6     2185.02     2146.12     29.33 o 
 -10   2   6        9.10        4.27     17.00 o 
  -8   2   6       37.97       38.04     16.22 o 
  -6   2   6    16280.24    16163.56    106.09 o 
  -4   2   6     3682.24     3471.91     27.53 o 
  -2   2   6     3018.45     2907.09     24.96 o 
   0   2   6    23050.04    23112.12    105.90 o 
   2   2   6    29564.25    29592.99    122.21 o 
   4   2   6     4140.22     3968.74     16.51 o 
   6   2   6      111.99      165.08     20.77 o 
   8   2   6     5861.55     6011.96     35.71 o 
  10   2   6      140.36      157.60     14.77 o 
  12   2   6      104.17      107.89     15.75 o 
  14   2   6      679.22      674.55     17.01 o 
  16   2   6       97.35      105.98     17.71 o 
 -17   3   6       18.61       87.16     22.66 o 
 -15   3   6       36.37       81.78     24.25 o 
 -13   3   6      342.71      341.31     17.62 o 
 -11   3   6      484.79      586.44     17.35 o 
  -9   3   6       62.27       77.06     14.89 o 
  -7   3   6      539.23      564.85     15.41 o 
  -5   3   6     7291.00     7343.76     50.78 o 
  -3   3   6       13.25       30.32     15.00 o 
  -1   3   6      140.91      113.69     12.84 o 
   1   3   6    12597.18    12576.98     56.24 o 
   3   3   6      389.27      406.75     15.27 o 
   5   3   6       53.81       65.07     14.03 o 
   7   3   6     2810.76     2688.38     18.78 o 
   9   3   6      104.91      121.96     15.07 o 
  11   3   6        0.31       -8.54     16.32 o 
  13   3   6      279.71      306.38     16.71 o 
  15   3   6       71.37       78.29     18.08 o 
 -14   4   6      165.81      142.70     16.19 o 
 -12   4   6      209.91      222.08     16.06 o 
 -10   4   6       14.66       25.02     15.79 o 
  -8   4   6      252.24      217.95     14.11 o 
  -6   4   6     1229.24     1140.41     21.57 o 
  -4   4   6      127.02      110.32     15.23 o 
  -2   4   6      663.97      593.18     16.31 o 
   0   4   6     1890.96     1856.75     16.45 o 
   2   4   6     1642.90     1666.95     15.64 o 
   4   4   6       54.15       46.67     15.23 o 
   6   4   6      251.61      314.50     15.77 o 
   8   4   6      568.69      643.47     21.93 o 
  10   4   6        1.88       26.14     16.06 o 
  12   4   6        0.19        4.65     16.54 o 
  14   4   6       26.59       27.23     15.85 o 
 -13   5   6      126.54       72.09     16.83 o 
 -11   5   6      330.07      376.10     15.98 o 
  -9   5   6       25.23       25.92     14.79 o 
  -7   5   6      327.03      311.35     15.18 o 
  -5   5   6     3158.97     3206.16     25.23 o 
  -3   5   6        2.53       53.16     14.74 o 
  -1   5   6        1.00       51.01     13.41 o 
   1   5   6     2794.39     2837.97     17.83 o 
   3   5   6      168.67      172.81     15.83 o 
   5   5   6        0.91       23.89     15.89 o 
   7   5   6     1146.81     1151.70     18.59 o 
   9   5   6      306.76      265.13     15.67 o 
  11   5   6        3.25       13.96     14.97 o 
  -8   6   6        0.38       25.07     15.75 o 
  -6   6   6       45.04       58.21     19.02 o 
  -4   6   6        9.83       26.74     22.63 o 
  -2   6   6        0.27       27.63     15.77 o 
   0   6   6        1.73       44.35     14.24 o 
   2   6   6       28.41       44.81     14.29 o 
   4   6   6       49.13       20.62     20.25 o 
   6   6   6        4.00       25.20     16.85 o 
   8   6   6       12.70       53.16     18.94 o 
 -17   1   7       10.37       -4.12     18.50 o 
 -15   1   7      836.14      795.27     20.76 o 
 -13   1   7      370.25      386.09     17.05 o 
 -11   1   7      524.00      534.87     16.97 o 
  -9   1   7     4483.12     4442.18     22.32 o 
  -7   1   7    18425.03    17900.09     33.63 o 
  -5   1   7      270.49      251.81     13.29 o 
  -3   1   7      745.39      947.11     15.82 o 
  -1   1   7    35102.11    35258.57     69.76 o 
   1   1   7      219.79      163.23     13.17 o 
   3   1   7      593.32      576.72     12.54 o 
   5   1   7    21419.06    20869.97     69.79 o 
   7   1   7     4189.68     4093.00     20.50 o 
   9   1   7       91.61      118.07     12.34 o 
  11   1   7      904.07      922.36     14.07 o 
  13   1   7      824.52      831.68     14.78 o 
  15   1   7       47.25       31.39     14.35 o 
  17   1   7       12.78       28.13     16.86 o 
 -18   2   7        0.51       14.25     23.78 o 
 -16   2   7        3.28        7.97     20.67 o 
 -14   2   7      241.80      338.60     19.37 o 
 -12   2   7      160.69      181.59     17.96 o 
 -10   2   7        9.25       15.95     15.95 o 
  -8   2   7     3079.46     3126.35     19.34 o 
  -6   2   7      879.32      745.21     15.40 o 
  -4   2   7     1899.76     2030.52     16.40 o 
  -2   2   7     4712.53     4647.45     18.83 o 
   0   2   7     5141.93     5007.47     31.87 o 
   2   2   7       43.06       43.32     12.89 o 
   4   2   7     1357.85     1361.28     14.60 o 
   6   2   7     2247.44     2222.54     18.14 o 
   8   2   7        1.44       13.27     13.60 o 
  10   2   7        3.58       24.38     14.54 o 
  12   2   7      437.77      414.60     16.00 o 
  14   2   7      106.52       69.87     16.21 o 
  16   2   7        5.73       18.66     17.86 o 
 -17   3   7        0.10       14.15     19.98 o 
 -15   3   7      307.37      294.25     18.96 o 
 -13   3   7      171.27      200.19     16.63 o 
 -11   3   7        2.13       28.13     15.26 o 
  -9   3   7     1513.18     1356.81     20.98 o 
  -7   3   7     1143.91     1159.77     17.23 o 
  -5   3   7     2450.97     2331.46     17.45 o 
  -3   3   7      490.44      496.25     15.03 o 
  -1   3   7    14887.22    15293.33    108.31 o 
   1   3   7      638.70      686.56     14.88 o 
   3   3   7       88.14       93.12     14.32 o 
   5   3   7     2617.80     2588.83     16.77 o 
   7   3   7      584.73      603.85     15.38 o 
   9   3   7       52.87       76.65     15.00 o 
  11   3   7      143.69      199.30     19.20 o 
  13   3   7      393.06      380.13     18.78 o 
  15   3   7       30.10       41.75     17.88 o 
 -14   4   7      275.16      318.50     16.45 o 
 -12   4   7       65.92       97.32     15.35 o 
 -10   4   7       32.65       60.70     14.55 o 
  -8   4   7     2000.32     1997.44     20.14 o 
  -6   4   7      932.62      978.26     18.84 o 
  -4   4   7      145.45      157.28     14.97 o 
  -2   4   7     4615.83     4590.40     36.09 o 
   0   4   7     3345.55     3396.06     17.79 o 
   2   4   7      478.89      500.45     15.35 o 
   4   4   7      380.24      402.50     15.32 o 
   6   4   7     2417.72     2425.58     19.98 o 
   8   4   7      285.22      257.27     16.31 o 
  10   4   7       94.73       70.36     23.54 o 
  12   4   7      157.40      158.93     16.35 o 
  14   4   7       10.82       50.36     17.77 o 
 -13   5   7       44.09       63.69     17.37 o 
 -11   5   7       39.05       66.98     16.43 o 
  -9   5   7      186.40      160.32     14.99 o 
  -7   5   7      186.34      184.01     15.75 o 
  -5   5   7       11.81       36.91     14.34 o 
  -3   5   7      104.61      117.69     13.63 o 
  -1   5   7       49.58       57.05     14.92 o 
   1   5   7      195.41      197.43     18.55 o 
   3   5   7       15.05       28.52     15.02 o 
   5   5   7      123.23      166.22     15.65 o 
   7   5   7      140.95      159.34     23.00 o 
   9   5   7        0.34       14.27     26.98 o 
  11   5   7        6.50       47.08     15.77 o 
  -8   6   7      496.16      474.85     15.75 o 
  -6   6   7       97.74      168.08     15.56 o 
  -4   6   7       30.40       71.35     16.52 o 
  -2   6   7      571.79      573.95     19.63 o 
   0   6   7      555.43      527.90     14.69 o 
   2   6   7        0.49       11.55     13.49 o 
   4   6   7      170.99      196.49     16.59 o 
   6   6   7      346.83      360.59     24.74 o 
   8   6   7       11.58       26.64     16.69 o 
 -18   0   8      101.02       12.65     33.05 o 
 -16   0   8      477.21      461.68     32.65 o 
 -14   0   8        1.21       51.02     25.00 o 
 -12   0   8        1.15       13.34     23.45 o 
 -10   0   8     6200.15     6015.03     31.12 o 
  -8   0   8     3168.23     3113.79     22.95 o 
  -6   0   8     1342.55     1244.66     22.64 o 
  -4   0   8    21284.26    22005.30     99.88 o 
   0   0   8     6624.55     6519.62     33.45 o 
   2   0   8      142.36      142.53     18.09 o 
   4   0   8    25529.12    24708.35     44.89 o 
   6   0   8      774.56      771.50     17.39 o 
   8   0   8       72.08       71.33     19.97 o 
  10   0   8     3905.59     3833.19     30.44 o 
  12   0   8      558.42      516.63     19.52 o 
  14   0   8       23.59       17.59     20.34 o 
  16   0   8      110.59      144.42     22.40 o 
 -17   1   8        1.14       16.60     23.91 o 
 -15   1   8        1.08      -22.11     22.11 o 
 -13   1   8        1.42       29.18     19.60 o 
 -11   1   8      621.50      635.26     18.37 o 
  -9   1   8     1050.67     1034.14     17.54 o 
  -7   1   8       36.41       54.79     14.70 o 
  -5   1   8      128.61      132.60     13.30 o 
  -3   1   8      892.58      878.46     15.34 o 
  -1   1   8        2.32       32.77     14.07 o 
   1   1   8       27.91       31.95     13.17 o 
   3   1   8      587.92      535.69     13.58 o 
   5   1   8       62.08       78.43     12.35 o 
   7   1   8       23.75       49.76     12.22 o 
   9   1   8     1241.51     1202.89     14.68 o 
  11   1   8      502.12      476.16     14.33 o 
  13   1   8        0.06       20.17     13.41 o 
  15   1   8        1.50       26.89     14.11 o 
  17   1   8        0.21       11.97     16.09 o 
 -16   2   8      119.07      152.66     20.52 o 
 -14   2   8        0.18       24.68     18.80 o 
 -12   2   8      439.81      377.68     17.60 o 
 -10   2   8     3956.77     3664.44     29.70 o 
  -8   2   8       13.35       42.68     15.10 o 
  -6   2   8      921.36      902.85     15.40 o 
  -4   2   8    12486.84    12498.81     59.41 o 
  -2   2   8     7995.17     7630.86     48.33 o 
   0   2   8     2342.73     2286.01     15.78 o 
   2   2   8     3897.43     3863.24     20.77 o 
   4   2   8    14214.93    14116.46     57.03 o 
   6   2   8       15.71       50.92     12.51 o 
   8   2   8       10.59       18.65     12.62 o 
  10   2   8     1653.45     1667.45     20.06 o 
  12   2   8      260.93      239.64     15.37 o 
  14   2   8        8.36       43.48     15.98 o 
  16   2   8      109.36      121.29     17.88 o 
 -15   3   8      366.37      388.55     19.29 o 
 -13   3   8       14.96       38.39     17.25 o 
 -11   3   8       37.64       43.13     15.84 o 
  -9   3   8     1851.96     1922.12     19.61 o 
  -7   3   8       21.35       21.03     14.22 o 
  -5   3   8        0.15       17.05     14.42 o 
  -3   3   8     6128.36     6176.08     38.32 o 
  -1   3   8     1730.42     1687.65     16.76 o 
   1   3   8       18.29       16.60     16.70 o 
   3   3   8     4315.86     4188.58     23.24 o 
   5   3   8     1900.56     1894.58     20.06 o 
   7   3   8      232.19      225.70     13.95 o 
   9   3   8      184.02      229.69     14.43 o 
  11   3   8      466.96      459.25     16.99 o 
  13   3   8        5.54       38.98     24.28 o 
  15   3   8       33.15       34.74     18.03 o 
 -14   4   8        4.10      -14.64     15.35 o 
 -12   4   8       20.68       10.42     15.13 o 
 -10   4   8      532.38      514.82     14.74 o 
  -8   4   8        1.14        1.78     12.62 o 
  -6   4   8       69.73      114.79     15.17 o 
  -4   4   8     1273.39     1175.22     16.41 o 
  -2   4   8      693.59      737.33     15.97 o 
   0   4   8      112.58       89.24     13.75 o 
   2   4   8       64.92      105.82     14.67 o 
   4   4   8     1035.03     1054.60     30.54 o 
   6   4   8       21.25       37.35     14.57 o 
   8   4   8       44.03       73.34     15.62 o 
  10   4   8      208.25      234.03     19.90 o 
  12   4   8       77.10       25.82     19.87 o 
 -11   5   8      163.62      121.09     15.12 o 
  -9   5   8      838.68      888.01     18.70 o 
  -7   5   8       36.03       49.95     15.00 o 
  -5   5   8      252.66      220.56     14.90 o 
  -3   5   8     1560.52     1547.30     21.74 o 
  -1   5   8        2.64       -3.17     18.74 o 
   1   5   8       34.82       54.81     14.31 o 
   3   5   8     1379.63     1382.07     21.96 o 
   5   5   8      681.01      651.02     16.19 o 
   7   5   8        6.73       -5.50     21.68 o 
   9   5   8      259.84      253.03     15.46 o 
  11   5   8      167.91      167.88     15.98 o 
  -8   6   8       74.59       75.40     15.62 o 
  -6   6   8        5.37       -6.83     15.71 o 
  -4   6   8       49.33       38.77     14.86 o 
  -2   6   8       45.47       60.19     14.11 o 
   0   6   8       20.59       13.85     14.21 o 
   2   6   8        0.73        6.46     14.14 o 
   4   6   8        0.04       12.83     18.33 o 
   6   6   8        0.18       48.32     16.98 o 
 -17   1   9       69.28      131.60     22.62 o 
 -15   1   9        0.27       31.91     21.06 o 
 -13   1   9      508.61      443.65     19.44 o 
 -11   1   9     2399.91     2580.14     20.12 o 
  -9   1   9      218.83      220.31     14.51 o 
  -7   1   9     1075.66     1184.78     14.59 o 
  -5   1   9    25222.33    25141.42     76.51 o 
  -3   1   9        3.51       29.27     14.19 o 
  -1   1   9     1776.48     1688.50     15.81 o 
   1   1   9    25239.76    24370.82    118.31 o 
   3   1   9     4764.94     4605.43     18.70 o 
   5   1   9     1131.88     1169.47     13.63 o 
   7   1   9     4164.32     4164.39     27.50 o 
   9   1   9     3892.97     3827.41     27.21 o 
  11   1   9       10.38       38.23     12.92 o 
  13   1   9       52.40       60.56     13.78 o 
  15   1   9      237.76      239.03     15.71 o 
 -16   2   9       22.42      111.77     30.29 o 
 -14   2   9        8.67       44.15     18.48 o 
 -12   2   9      514.98      516.80     17.50 o 
 -10   2   9      154.11      192.22     15.71 o 
  -8   2   9      380.31      432.25     15.00 o 
  -6   2   9      899.76      940.93     15.19 o 
  -4   2   9     5682.15     5694.29     38.28 o 
  -2   2   9       19.55       19.59     12.40 o 
   0   2   9      278.54      285.34     12.88 o 
   2   2   9     4072.18     4050.58     37.65 o 
   4   2   9       21.41       27.50     11.70 o 
   6   2   9        9.67       24.54     12.06 o 
   8   2   9     1202.44     1158.97     17.79 o 
  10   2   9       42.74       59.48     12.56 o 
  12   2   9       38.69       59.59     15.16 o 
  14   2   9      127.84      143.65     15.98 o 
  16   2   9        7.28       12.51     16.77 o 
 -15   3   9        0.40       22.32     18.35 o 
 -13   3   9      427.32      348.24     16.93 o 
 -11   3   9      699.45      728.38     15.84 o 
  -9   3   9      156.59      153.18     14.69 o 
  -7   3   9      156.52      130.04     13.66 o 
  -5   3   9     2803.56     2717.62     20.51 o 
  -3   3   9       41.94       48.33     14.08 o 
  -1   3   9       33.03       32.04     13.87 o 
   1   3   9     9230.32     8942.15     65.19 o 
   3   3   9     1392.95     1464.25     15.86 o 
   5   3   9     1076.80      990.69     14.37 o 
   7   3   9      227.03      304.43     17.04 o 
   9   3   9      846.21      857.77     15.52 o 
  11   3   9       61.29       90.70     14.79 o 
  13   3   9       74.24       90.11     16.26 o 
  15   3   9       38.03       72.64     16.67 o 
 -14   4   9        0.73       12.68     15.94 o 
 -12   4   9      476.10      472.31     15.85 o 
 -10   4   9      382.47      473.80     14.72 o 
  -8   4   9        4.34       38.94     12.87 o 
  -6   4   9     1299.74     1346.59     23.83 o 
  -4   4   9     1935.29     2061.91     20.89 o 
  -2   4   9      544.85      619.08     17.77 o 
   0   4   9      193.00      236.53     14.72 o 
   2   4   9     4489.71     4584.50     40.95 o 
   4   4   9      121.64      123.77     14.65 o 
   6   4   9       99.25      118.08     14.13 o 
   8   4   9     1020.57     1036.59     16.92 o 
  10   4   9       25.05       36.37     15.93 o 
  12   4   9        0.96       14.97     16.26 o 
 -11   5   9        7.01       15.31     15.35 o 
  -9   5   9       73.70      101.52     14.53 o 
  -7   5   9      250.74      214.55     14.35 o 
  -5   5   9      297.02      304.76     16.97 o 
  -3   5   9       58.20       88.85     18.45 o 
  -1   5   9       91.76       90.42     15.34 o 
   1   5   9       44.63       73.67     14.98 o 
   3   5   9       23.81       25.68     16.59 o 
   5   5   9        0.42        4.06     14.68 o 
   7   5   9       57.23       50.43     15.53 o 
   9   5   9       24.42       25.31     16.09 o 
  -8   6   9       16.43       25.27     14.73 o 
  -6   6   9      281.78      249.44     16.02 o 
  -4   6   9      570.74      608.63     19.34 o 
  -2   6   9        1.85       13.35     13.99 o 
   0   6   9      112.14      122.57     14.25 o 
   2   6   9      442.70      460.28     16.59 o 
   4   6   9        1.52       31.56     14.46 o 
   6   6   9       13.97       16.13     14.55 o 
 -16   0  10       25.69       49.25     32.12 o 
 -14   0  10      635.56      644.66     46.45 o 
 -12   0  10       26.95       38.87     23.04 o 
 -10   0  10      292.41      273.75     18.87 o 
  -8   0  10    14061.26    13945.74     41.01 o 
  -6   0  10    10230.45     9440.99    108.64 o 
  -4   0  10     2375.43     2225.45     21.68 o 
  -2   0  10     5681.81     5693.87     25.86 o 
   0   0  10    15940.34    15335.77     41.54 o 
   2   0  10      552.43      604.99     17.56 o 
   4   0  10      269.09      307.65     17.66 o 
   6   0  10     8891.15     8504.22    109.14 o 
   8   0  10      260.95      274.49     18.17 o 
  10   0  10        1.28       14.59     16.26 o 
  12   0  10     1046.96     1059.50     18.89 o 
  14   0  10      326.24      274.63     19.50 o 
  16   0  10       11.45       41.71     21.20 o 
 -17   1  10        0.09      -22.58     22.58 o 
 -15   1  10        4.88       25.66     21.21 o 
 -13   1  10      256.77      302.24     18.64 o 
 -11   1  10       78.47       66.14     15.72 o 
  -9   1  10      110.54      136.50     14.37 o 
  -7   1  10      399.56      447.96     13.11 o 
  -5   1  10      302.84      274.27     13.47 o 
  -3   1  10      137.03      148.13     13.92 o 
  -1   1  10     1909.69     2036.20     15.18 o 
   1   1  10     1926.34     1993.61     14.96 o 
   3   1  10      105.90      111.11     11.89 o 
   5   1  10        6.57        8.87     12.51 o 
   7   1  10       82.89      123.35     25.71 o 
   9   1  10       57.32       58.28     12.63 o 
  11   1  10      121.85      135.08     13.64 o 
  13   1  10       74.50      104.05     13.92 o 
  15   1  10        3.07       14.62     14.36 o 
 -16   2  10       11.85       -7.68     19.76 o 
 -14   2  10      891.94      816.65     28.91 o 
 -12   2  10      368.85      378.36     16.73 o 
 -10   2  10       76.82       97.21     15.44 o 
  -8   2  10     2361.41     2323.69     20.75 o 
  -6   2  10     1721.12     1684.92     23.65 o 
  -4   2  10     1607.05     1468.23     14.73 o 
  -2   2  10     2468.59     2504.60     23.45 o 
   0   2  10    12262.03    12038.46     56.39 o 
   2   2  10       74.52       99.80     13.12 o 
   4   2  10      154.97      191.62     11.59 o 
   6   2  10     4556.26     4364.11     16.73 o 
   8   2  10      584.21      568.75     13.14 o 
  10   2  10       11.28       31.53     12.88 o 
  12   2  10      142.52      202.52     13.83 o 
  14   2  10      142.09      168.32     16.34 o 
 -15   3  10       62.99       38.98     18.23 o 
 -13   3  10      242.70      328.13     16.83 o 
 -11   3  10        0.21       33.64     14.43 o 
  -9   3  10       38.10       48.61     13.74 o 
  -7   3  10     2471.08     2601.63     29.56 o 
  -5   3  10       86.73      103.35     14.09 o 
  -3   3  10       85.58      122.66     13.11 o 
  -1   3  10     5418.11     5448.91     36.63 o 
   1   3  10      815.66      845.90     16.20 o 
   3   3  10      310.61      362.74     15.01 o 
   5   3  10     1737.28     1719.05     15.37 o 
   7   3  10      999.25     1050.72     14.37 o 
   9   3  10        0.20       41.14     16.21 o 
  11   3  10       61.14       92.72     14.33 o 
  13   3  10       84.35       85.45     15.24 o 
 -14   4  10       71.99       68.77     15.60 o 
 -12   4  10       91.01      113.84     14.86 o 
 -10   4  10        2.89       26.39     12.77 o 
  -8   4  10      930.42      856.99     16.58 o 
  -6   4  10      131.04      147.03     15.15 o 
  -4   4  10       81.62       94.93     13.93 o 
  -2   4  10      986.49      917.97     15.22 o 
   0   4  10      704.85      692.97     16.29 o 
   2   4  10      308.09      284.40     15.75 o 
   4   4  10        2.28       26.45     17.22 o 
   6   4  10      351.81      373.01     14.16 o 
   8   4  10       59.59       65.26     15.38 o 
  10   4  10        4.15       45.22     16.03 o 
  12   4  10       38.06       64.31     17.18 o 
 -11   5  10        2.87       21.93     15.03 o 
  -9   5  10       24.34       32.18     14.43 o 
  -7   5  10     1102.29     1101.05     15.36 o 
  -5   5  10      106.46      178.84     15.68 o 
  -3   5  10       31.92       42.91     14.86 o 
  -1   5  10     1179.62     1193.00     22.20 o 
   1   5  10      389.61      416.77     16.78 o 
   3   5  10       15.64       12.75     14.10 o 
   5   5  10      446.75      483.41     15.09 o 
   7   5  10      426.79      405.40     26.00 o 
   9   5  10       14.66       36.65     15.80 o 
  -6   6  10       40.96       47.97     16.25 o 
  -4   6  10       50.54       43.97     14.20 o 
  -2   6  10        0.64       36.65     14.63 o 
   0   6  10        0.34       10.86     15.49 o 
   2   6  10        0.23       27.27     20.28 o 
   4   6  10        6.09       33.33     20.97 o 
 -17   1  11       94.74      133.60     22.74 o 
 -15   1  11      212.86      246.82     19.80 o 
 -13   1  11       23.54       30.96     17.72 o 
 -11   1  11      581.85      473.39     14.81 o 
  -9   1  11     4359.96     4097.68     23.89 o 
  -7   1  11        8.94       25.78     12.47 o 
  -5   1  11       74.15       91.78     13.15 o 
  -3   1  11    14531.98    14224.02     35.89 o 
  -1   1  11     4281.70     4124.32     31.27 o 
   1   1  11     1869.73     1795.21     18.50 o 
   3   1  11     4174.77     4045.58     29.53 o 
   5   1  11     7598.31     7397.98     60.67 o 
   7   1  11       19.67       30.62     12.83 o 
   9   1  11      134.47      126.07     11.93 o 
  11   1  11      967.50      978.30     17.53 o 
  13   1  11       39.89       27.61     13.34 o 
  15   1  11       13.36       19.17     15.27 o 
 -16   2  11       72.64       89.29     19.92 o 
 -14   2  11      140.98      200.45     28.39 o 
 -12   2  11       12.30       39.20     16.31 o 
 -10   2  11      144.66      206.64     14.79 o 
  -8   2  11      687.13      758.92     23.08 o 
  -6   2  11      221.42      281.64     13.59 o 
  -4   2  11      620.93      639.16     13.64 o 
  -2   2  11     5242.98     5343.94     51.43 o 
   0   2  11      104.69       81.34     11.97 o 
   2   2  11        6.22       41.91     12.98 o 
   4   2  11      591.78      612.20     12.65 o 
   6   2  11       40.47       67.69     12.26 o 
   8   2  11       30.89       31.17     12.72 o 
  10   2  11      508.09      476.71     13.13 o 
  12   2  11      140.65      126.64     12.95 o 
  14   2  11        2.67       23.74     15.12 o 
 -15   3  11       52.68       77.98     18.42 o 
 -13   3  11       18.65       28.85     16.27 o 
 -11   3  11      232.94      209.16     15.45 o 
  -9   3  11     1005.86      950.83     18.67 o 
  -7   3  11       55.30       51.26     12.44 o 
  -5   3  11       10.46       38.37     13.07 o 
  -3   3  11     4140.66     3955.94     29.12 o 
  -1   3  11      477.86      526.41     15.24 o 
   1   3  11      463.26      469.16     15.47 o 
   3   3  11      856.44      906.12     22.12 o 
   5   3  11     1434.76     1425.94     15.34 o 
   7   3  11        7.37       22.01     13.23 o 
   9   3  11       28.49       36.62     13.40 o 
  11   3  11      400.33      410.88     14.87 o 
  13   3  11       32.11       47.12     15.56 o 
 -12   4  11       17.64       62.15     14.71 o 
 -10   4  11      453.46      431.41     13.33 o 
  -8   4  11     1367.53     1437.43     22.73 o 
  -6   4  11       20.28       37.25     13.92 o 
  -4   4  11       78.57      119.30     14.10 o 
  -2   4  11     1060.29     1134.63     18.39 o 
   0   4  11        0.45       29.24     15.38 o 
   2   4  11      335.22      278.92     19.76 o 
   4   4  11     2272.76     2249.97     31.06 o 
   6   4  11      229.03      229.17     13.82 o 
   8   4  11       14.59       14.58     14.48 o 
  10   4  11       89.72      147.54     15.73 o 
  12   4  11       68.59       59.99     15.79 o 
 -11   5  11       53.73       49.47     15.32 o 
  -9   5  11       18.98       24.31     13.65 o 
  -7   5  11       94.83      100.10     14.49 o 
  -5   5  11        2.97       14.29     14.87 o 
  -3   5  11      155.82      163.25     14.69 o 
  -1   5  11        0.13       23.81     15.93 o 
   1   5  11        1.30       35.70     15.49 o 
   3   5  11       34.35       31.35     14.54 o 
   5   5  11       34.11       40.45     14.44 o 
   7   5  11        0.09       11.15     15.63 o 
   9   5  11        1.92      -15.71     15.71 o 
  -6   6  11        8.85       35.10     14.24 o 
  -4   6  11      166.63      113.85     15.09 o 
  -2   6  11      509.37      537.38     20.99 o 
   0   6  11        9.21       42.24     17.21 o 
   2   6  11        3.78       23.20     17.40 o 
   4   6  11      151.83      190.37     15.93 o 
 -16   0  12       14.09       55.54     45.45 o 
 -14   0  12        6.25       29.51     31.61 o 
 -12   0  12      667.04      691.84     33.93 o 
 -10   0  12     1955.61     2246.68     37.76 o 
  -8   0  12       10.98       61.35     20.03 o 
  -6   0  12     2080.88     2009.93     21.15 o 
  -4   0  12    10289.89    10034.97    181.51 o 
  -2   0  12      782.90      891.92     18.85 o 
   0   0  12       12.15       28.79     20.52 o 
   2   0  12    15847.03    15317.11    153.62 o 
   4   0  12     1214.13     1176.90     19.59 o 
   6   0  12       90.45       88.84     18.67 o 
   8   0  12     1641.79     1711.92     21.38 o 
  10   0  12      414.24      378.66     28.39 o 
  12   0  12        5.21       15.38     19.15 o 
  14   0  12      163.45      158.46     28.11 o 
 -15   1  12       16.95       12.97     18.84 o 
 -13   1  12       19.34       19.71     16.41 o 
 -11   1  12       33.26       41.91     14.55 o 
  -9   1  12      335.66      317.62     14.33 o 
  -7   1  12      127.88      147.97     12.97 o 
  -5   1  12     1950.11     2036.29     15.66 o 
  -3   1  12     1281.26     1298.29     14.75 o 
  -1   1  12        1.86       11.32     12.51 o 
   1   1  12      455.53      444.99     12.39 o 
   3   1  12      213.88      230.64     12.96 o 
   5   1  12      216.21      229.75     12.99 o 
   7   1  12        2.68        9.16     14.71 o 
   9   1  12      138.61      143.69     13.21 o 
  11   1  12        1.44        2.15     16.66 o 
  13   1  12       19.72       20.87     13.22 o 
  15   1  12       21.05       21.98     14.78 o 
 -16   2  12        4.00       11.80     19.12 o 
 -14   2  12       17.04       46.15     16.75 o 
 -12   2  12      920.23      783.58     16.80 o 
 -10   2  12      301.61      419.70     14.76 o 
  -8   2  12      620.66      598.93     14.62 o 
  -6   2  12     1402.94     1320.70     15.15 o 
  -4   2  12     5388.23     5427.51     32.00 o 
  -2   2  12      324.75      316.49     12.98 o 
   0   2  12      363.12      401.87     12.85 o 
   2   2  12     8067.26     7776.29     74.35 o 
   4   2  12        5.25       18.07     11.95 o 
   6   2  12      196.02      182.25     13.05 o 
   8   2  12     1746.17     1779.63     14.15 o 
  10   2  12      504.93      466.74     12.97 o 
  12   2  12        0.41       21.64     13.01 o 
  14   2  12       22.04       37.38     15.92 o 
 -15   3  12        0.70       30.00     16.95 o 
 -13   3  12        0.01       22.39     15.50 o 
 -11   3  12      768.69      787.42     20.69 o 
  -9   3  12      322.57      375.50     13.72 o 
  -7   3  12       18.92       41.08     12.52 o 
  -5   3  12     1165.34     1262.80     21.73 o 
  -3   3  12      691.45      687.56     26.44 o 
  -1   3  12      368.89      483.01     25.59 o 
   1   3  12      442.66      495.85     13.90 o 
   3   3  12     2009.57     2053.63     21.37 o 
   5   3  12       56.81       81.84     12.99 o 
   7   3  12      173.28      191.60     14.75 o 
   9   3  12      424.99      428.33     16.80 o 
  11   3  12        5.85       21.98     14.12 o 
  13   3  12        6.64       28.15     15.12 o 
 -12   4  12       86.75      121.95     14.95 o 
 -10   4  12        3.98       19.41     14.29 o 
  -8   4  12       27.29       32.72     13.72 o 
  -6   4  12      434.63      361.80     15.47 o 
  -4   4  12      457.87      444.86     14.57 o 
  -2   4  12       63.14       83.00     14.83 o 
   0   4  12        8.23       16.08     15.14 o 
   2   4  12      502.37      497.84     15.99 o 
   4   4  12       12.52       44.20     13.14 o 
   6   4  12       19.16       19.19     13.46 o 
   8   4  12       92.60      104.22     14.32 o 
  10   4  12       65.96       73.22     17.10 o 
  -9   5  12        2.11       35.39     13.68 o 
  -7   5  12        3.98       28.83     14.85 o 
  -5   5  12      784.08      825.96     23.47 o 
  -3   5  12      357.30      427.90     17.10 o 
  -1   5  12       18.02       33.55     15.73 o 
   1   5  12      433.08      431.82     16.29 o 
   3   5  12      563.75      571.15     17.01 o 
   5   5  12        2.66       39.46     14.32 o 
   7   5  12       33.15       12.64     16.10 o 
  -4   6  12       17.76       32.07     14.47 o 
  -2   6  12       67.57       45.93     16.42 o 
   0   6  12        1.06       -4.98     18.22 o 
   2   6  12       17.32        1.48     16.57 o 
 -15   1  13       50.21       55.81     18.75 o 
 -13   1  13      674.57      732.58     17.64 o 
 -11   1  13        6.44        5.24     16.65 o 
  -9   1  13        0.34       33.83     14.14 o 
  -7   1  13     5454.61     5455.79     37.75 o 
  -5   1  13      657.82      601.82     13.36 o 
  -3   1  13     1323.75     1248.18     14.85 o 
  -1   1  13     5513.21     5378.29     40.85 o 
   1   1  13     5768.15     5605.33     30.78 o 
   3   1  13       81.30       94.92     12.74 o 
   5   1  13      572.62      547.53     12.87 o 
   7   1  13     1616.59     1592.99     16.75 o 
   9   1  13       31.27       37.12     13.31 o 
  11   1  13       26.74       45.54     14.23 o 
  13   1  13      215.80      227.77     18.51 o 
 -14   2  13       64.12      115.25     16.31 o 
 -12   2  13      167.65      249.20     16.16 o 
 -10   2  13       15.55       38.72     14.33 o 
  -8   2  13       24.73       57.68     12.87 o 
  -6   2  13      922.22     1010.50     15.34 o 
  -4   2  13       15.69       13.04     13.85 o 
  -2   2  13       41.42       56.30     12.62 o 
   0   2  13     2063.34     2133.03     14.73 o 
   2   2  13       65.14       50.43     14.12 o 
   4   2  13      113.34      142.65     12.02 o 
   6   2  13      494.50      487.43     15.42 o 
   8   2  13      218.15      236.26     13.67 o 
  10   2  13       22.41       15.90     12.70 o 
  12   2  13       50.40       71.79     13.88 o 
 -13   3  13      138.50      150.57     15.11 o 
 -11   3  13       65.97       80.74     15.19 o 
  -9   3  13        0.65       25.33     13.23 o 
  -7   3  13     1655.34     1571.36     21.37 o 
  -5   3  13      246.40      300.65     14.48 o 
  -3   3  13       43.19       30.67     14.57 o 
  -1   3  13     1065.17      983.98     16.05 o 
   1   3  13      282.31      297.36     15.03 o 
   3   3  13      199.54      205.87     22.34 o 
   5   3  13      303.83      298.87     13.48 o 
   7   3  13      847.76      823.33     20.11 o 
   9   3  13       59.46       67.86     13.36 o 
  11   3  13        0.38       15.20     13.96 o 
 -12   4  13      153.24      191.99     14.11 o 
 -10   4  13        2.95       26.63     14.37 o 
  -8   4  13      156.40      152.16     17.05 o 
  -6   4  13     1089.61     1251.77     24.27 o 
  -4   4  13        0.19       20.13     13.68 o 
  -2   4  13        0.53       23.01     14.54 o 
   0   4  13     1441.62     1535.13     17.05 o 
   2   4  13      134.01      103.40     16.93 o 
   4   4  13        0.98        0.32     15.12 o 
   6   4  13      549.11      563.27     14.13 o 
   8   4  13      101.44       99.31     14.32 o 
  10   4  13        1.41       20.25     14.14 o 
  -9   5  13       25.75       25.07     13.64 o 
  -7   5  13       55.26       69.30     13.68 o 
  -5   5  13       93.46      118.34     14.79 o 
  -3   5  13       15.20       34.83     15.68 o 
  -1   5  13      182.04      155.43     16.17 o 
   1   5  13       69.32       94.02     16.07 o 
   3   5  13        1.28       10.69     21.56 o 
   5   5  13        0.12        8.19     15.27 o 
   7   5  13        0.41       19.97     14.00 o 
 -16   0  14      139.95      166.34     39.35 o 
 -14   0  14      203.24      247.42     36.05 o 
 -12   0  14        3.17       36.25     22.43 o 
 -10   0  14     1379.49     1165.03     21.92 o 
  -8   0  14     2023.73     1979.39     35.68 o 
  -6   0  14     1334.12     1136.48     29.15 o 
  -4   0  14       67.69       64.30     18.34 o 
  -2   0  14    10148.33    10014.21     62.03 o 
   0   0  14      561.41      615.15     73.70 o 
   2   0  14       67.30       90.76     28.55 o 
   4   0  14     4367.66     4246.02     71.89 o 
   6   0  14     1547.40     1491.09     44.47 o 
   8   0  14      175.98      203.98     17.94 o 
  10   0  14       71.77       98.56     22.64 o 
  12   0  14      287.43      301.27     18.80 o 
 -15   1  14       16.99       24.31     22.51 o 
 -13   1  14        8.98       50.30     18.19 o 
 -11   1  14       80.09       73.83     15.95 o 
  -9   1  14        7.83       22.78     14.12 o 
  -7   1  14      233.88      249.85     12.74 o 
  -5   1  14      125.03      107.71     12.78 o 
  -3   1  14      437.40      505.32     14.39 o 
  -1   1  14      521.37      539.58     13.09 o 
   1   1  14       59.42       86.36     12.29 o 
   3   1  14       52.43       49.41     12.14 o 
   5   1  14       72.65      100.46     12.37 o 
   7   1  14       80.29       62.96     12.90 o 
   9   1  14       42.82       68.52     13.29 o 
  11   1  14        8.83       34.15     13.78 o 
  13   1  14        0.04       25.16     14.18 o 
 -14   2  14       24.95       85.55     16.80 o 
 -12   2  14       46.02       68.03     15.75 o 
 -10   2  14      351.03      265.58     14.94 o 
  -8   2  14     1230.58     1258.95     28.96 o 
  -6   2  14        4.29       36.80     13.17 o 
  -4   2  14      446.22      393.87     12.82 o 
  -2   2  14     3431.56     3245.55     25.10 o 
   0   2  14       10.96       36.19     12.59 o 
   2   2  14      293.62      307.32     12.80 o 
   4   2  14     1053.35     1060.68     15.17 o 
   6   2  14      867.97      853.39     13.20 o 
   8   2  14       10.68       14.96     17.02 o 
  10   2  14      156.51      169.53     14.24 o 
  12   2  14      170.94      152.35     13.76 o 
 -13   3  14       13.88       27.65     16.53 o 
 -11   3  14        0.55       -2.66     16.85 o 
  -9   3  14      693.51      718.70     14.19 o 
  -7   3  14      392.20      402.01     12.97 o 
  -5   3  14      281.81      315.99     15.18 o 
  -3   3  14      271.00      311.65     14.44 o 
  -1   3  14     1002.85     1091.39     15.43 o 
   1   3  14        4.71       17.59     15.28 o 
   3   3  14      316.62      316.71     22.78 o 
   5   3  14      729.74      711.51     13.35 o 
   7   3  14        4.30        1.90     13.57 o 
   9   3  14       10.64        7.39     13.23 o 
  11   3  14      116.02      121.29     14.14 o 
 -10   4  14      174.88      144.13     17.97 o 
  -8   4  14       33.00       56.50     18.61 o 
  -6   4  14      180.11      171.92     14.86 o 
  -4   4  14       70.50       67.49     15.22 o 
  -2   4  14      579.45      545.13     15.23 o 
   0   4  14        2.04       30.48     14.96 o 
   2   4  14        1.52        7.35     15.17 o 
   4   4  14      200.07      140.12     16.73 o 
   6   4  14       61.98       90.30     14.59 o 
   8   4  14        7.54       16.44     14.08 o 
  -7   5  14      124.87      182.73     14.85 o 
  -5   5  14       13.79       28.28     17.14 o 
  -3   5  14      213.13      207.43     15.79 o 
  -1   5  14      408.45      479.28     25.72 o 
   1   5  14        7.89       24.00     26.64 o 
   3   5  14       79.03       66.55     16.18 o 
   5   5  14      159.35      154.83     15.82 o 
 -15   1  15        0.06       40.80     23.00 o 
 -13   1  15       22.55       20.95     17.95 o 
 -11   1  15      920.49      881.14     17.56 o 
  -9   1  15      204.54      335.88     14.26 o 
  -7   1  15      111.27      169.26     13.06 o 
  -5   1  15     1727.58     1648.20     17.40 o 
  -3   1  15     1957.39     2028.98     15.82 o 
  -1   1  15      321.21      333.06     14.95 o 
   1   1  15      927.76      930.37     16.93 o 
   3   1  15     3875.57     3697.56     40.36 o 
   5   1  15        7.47       13.38     12.24 o 
   7   1  15        0.63      -12.94     12.94 o 
   9   1  15      643.90      639.64     13.57 o 
  11   1  15       72.92       63.58     13.55 o 
 -14   2  15        0.64       26.72     16.33 o 
 -12   2  15        0.89       24.53     16.92 o 
 -10   2  15      251.35      331.71     16.98 o 
  -8   2  15        2.76       22.58     14.88 o 
  -6   2  15        2.09       13.09     12.81 o 
  -4   2  15     1017.08     1131.91     14.10 o 
  -2   2  15       42.89       62.21     13.92 o 
   0   2  15      126.80      173.26     12.78 o 
   2   2  15      527.19      552.22     13.28 o 
   4   2  15      454.80      467.78     12.03 o 
   6   2  15        3.62       14.14     14.23 o 
   8   2  15       53.79       76.32     13.30 o 
  10   2  15       46.95       68.47     14.58 o 
  12   2  15        0.04        6.31     14.33 o 
 -11   3  15      170.24      164.63     14.34 o 
  -9   3  15        0.42       22.63     12.80 o 
  -7   3  15       15.01       44.52     13.23 o 
  -5   3  15     1046.85      910.49     15.70 o 
  -3   3  15      615.84      657.75     15.57 o 
  -1   3  15      152.19      139.91     14.00 o 
   1   3  15       81.46      106.09     13.06 o 
   3   3  15      556.88      555.88     15.09 o 
   5   3  15        0.03        7.79     12.55 o 
   7   3  15       34.65       69.12     12.97 o 
   9   3  15      265.18      246.22     17.32 o 
 -10   4  15      289.10      294.01     15.25 o 
  -8   4  15        0.91       13.94     12.92 o 
  -6   4  15        0.03        1.75     15.57 o 
  -4   4  15      830.77      900.00     16.42 o 
  -2   4  15      152.34      154.14     14.43 o 
   0   4  15        3.58       34.56     14.99 o 
   2   4  15      368.32      397.54     15.66 o 
   4   4  15      146.08      167.70     15.96 o 
   6   4  15        3.17       25.11     13.87 o 
   8   4  15       68.87       59.62     15.46 o 
  -5   5  15       45.80       33.99     16.58 o 
  -3   5  15        6.85       38.21     15.56 o 
  -1   5  15       19.36       42.40     26.32 o 
   1   5  15       55.48       32.03     16.25 o 
   3   5  15       51.66       60.18     15.54 o 
 -14   0  16      158.84       82.81     30.11 o 
 -12   0  16      428.52      481.85     23.92 o 
 -10   0  16        3.96       21.60     18.63 o 
  -8   0  16        2.99       23.05     22.19 o 
  -6   0  16     1502.17     1613.34     22.82 o 
  -4   0  16        7.86       36.26     17.59 o 
  -2   0  16        3.13       39.14     17.38 o 
   0   0  16     4840.20     4578.37     44.48 o 
   2   0  16     1381.70     1321.24     22.18 o 
   4   0  16      101.59      139.31     18.07 o 
   6   0  16      202.91      232.85     17.79 o 
   8   0  16      252.23      292.75     18.38 o 
  10   0  16       26.93       45.35     18.52 o 
  12   0  16       61.80       32.96     19.51 o 
 -13   1  16       22.32       20.80     18.11 o 
 -11   1  16       26.85       61.48     16.16 o 
  -9   1  16        2.91       28.78     13.56 o 
  -7   1  16      165.17      169.01     12.32 o 
  -5   1  16      197.14      232.88     13.06 o 
  -3   1  16       84.84      103.35     11.94 o 
  -1   1  16        0.06       26.41     12.32 o 
   1   1  16      179.51      230.66     13.09 o 
   3   1  16        0.31       26.17     12.54 o 
   5   1  16       16.70       25.02     11.82 o 
   7   1  16      229.43      220.98     13.03 o 
   9   1  16       23.05        8.67     13.25 o 
  11   1  16        5.17       38.88     13.44 o 
 -12   2  16      122.50      150.53     16.99 o 
 -10   2  16       49.68       72.00     15.98 o 
  -8   2  16      236.71      215.30     15.15 o 
  -6   2  16     2564.99     2380.29     21.03 o 
  -4   2  16        6.35       37.69     12.61 o 
  -2   2  16      244.18      248.77     13.52 o 
   0   2  16     1048.73      952.64     12.98 o 
   2   2  16      226.98      250.23     13.03 o 
   4   2  16       14.45       25.64     12.12 o 
   6   2  16      516.67      479.42     12.96 o 
   8   2  16      329.95      292.23     12.41 o 
  10   2  16        1.96       19.33     13.74 o 
 -11   3  16       66.37       88.49     14.84 o 
  -9   3  16       22.24       30.15     18.48 o 
  -7   3  16      105.85      135.46     13.65 o 
  -5   3  16      475.35      539.70     16.63 o 
  -3   3  16        3.90        8.46     17.47 o 
  -1   3  16      129.45      144.53     15.43 o 
   1   3  16      572.07      588.48     20.19 o 
   3   3  16        1.88       44.28     12.85 o 
   5   3  16        1.20       20.29     12.10 o 
   7   3  16      150.28      188.31     12.92 o 
   9   3  16       22.88       22.98     14.77 o 
  -8   4  16       29.40       20.75     14.81 o 
  -6   4  16       95.20       81.91     15.45 o 
  -4   4  16       15.71       49.56     14.92 o 
  -2   4  16       14.54       36.88     18.24 o 
   0   4  16      252.21      219.60     17.93 o 
   2   4  16       20.06        4.12     16.45 o 
   4   4  16        0.84        8.50     14.13 o 
   6   4  16       23.59       40.24     14.68 o 
  -3   5  16       13.72       41.44     15.62 o 
  -1   5  16       58.32       49.54     19.48 o 
 -13   1  17       35.83       90.37     18.00 o 
 -11   1  17        2.60       30.95     15.05 o 
  -9   1  17      576.31      489.96     14.57 o 
  -7   1  17      434.55      501.92     18.17 o 
  -5   1  17      194.09      181.48     12.82 o 
  -3   1  17      583.82      485.95     12.78 o 
  -1   1  17     2085.27     2062.81     27.52 o 
   1   1  17       13.28       36.13     15.63 o 
   3   1  17        2.87       42.97     12.48 o 
   5   1  17      957.82      903.49     13.50 o 
   7   1  17      160.14      147.54     13.12 o 
   9   1  17        0.45       31.83     13.45 o 
 -12   2  17        1.64        5.48     17.21 o 
 -10   2  17        0.06       28.07     15.97 o 
  -8   2  17      301.91      319.64     15.55 o 
  -6   2  17      130.78      139.84     15.51 o 
  -4   2  17       12.01       26.70     11.63 o 
  -2   2  17      144.39      206.98     19.02 o 
   0   2  17       96.19      116.84     11.87 o 
   2   2  17        7.99       18.73     12.17 o 
   4   2  17      155.85      168.12     11.91 o 
   6   2  17      194.24      195.18     15.79 o 
   8   2  17        2.83       18.45     12.47 o 
  10   2  17        1.15       21.08     12.92 o 
  -9   3  17      261.01      189.10     14.55 o 
  -7   3  17       82.53      114.96     16.08 o 
  -5   3  17       36.70       55.29     14.49 o 
  -3   3  17      245.64      171.21     14.64 o 
  -1   3  17      421.73      414.01     14.54 o 
   1   3  17        8.50       23.78     12.39 o 
   3   3  17        2.42       37.16     12.24 o 
   5   3  17      213.09      252.01     15.83 o 
   7   3  17       40.09       57.39     12.62 o 
  -6   4  17       12.44       24.59     14.85 o 
  -4   4  17       19.58       41.35     25.59 o 
  -2   4  17      345.27      344.58     15.76 o 
   0   4  17      301.24      326.36     24.37 o 
   2   4  17        0.30      -14.59     14.59 o 
   4   4  17       31.50       57.88     14.18 o 
 -12   0  18       27.83       13.10     28.75 o 
 -10   0  18      560.83      594.37     27.39 o 
  -8   0  18        0.16       28.67     19.64 o 
  -6   0  18       30.63       48.59     18.82 o 
  -4   0  18     1511.59     1459.85     46.73 o 
  -2   0  18      560.55      577.28     19.68 o 
   0   0  18       62.12       80.11     16.74 o 
   2   0  18      622.81      646.91     22.42 o 
   4   0  18      557.23      583.71     18.46 o 
   6   0  18       58.14       73.70     18.23 o 
   8   0  18       41.63       37.76     19.02 o 
  10   0  18      295.10      271.32     19.52 o 
 -11   1  18       13.08        3.41     16.01 o 
  -9   1  18       80.50       89.09     14.14 o 
  -7   1  18        8.80       19.75     12.91 o 
  -5   1  18        6.44       28.92     12.19 o 
  -3   1  18        1.62       25.74     11.53 o 
  -1   1  18       11.99       78.62     24.98 o 
   1   1  18       17.50       25.56     11.52 o 
   3   1  18      227.89      255.94     12.55 o 
   5   1  18       67.72       62.79     12.02 o 
   7   1  18        0.47        8.18     13.42 o 
   9   1  18        0.17       28.49     13.23 o 
 -10   2  18      225.55      229.33     16.07 o 
  -8   2  18        0.32       15.12     15.68 o 
  -6   2  18        2.24       24.86     19.77 o 
  -4   2  18      624.48      558.76     12.63 o 
  -2   2  18       95.10      150.74     12.84 o 
   0   2  18       38.14       56.00     19.27 o 
   2   2  18      357.07      348.80     12.16 o 
   4   2  18      382.72      383.73     12.55 o 
   6   2  18        0.25        9.90     11.87 o 
   8   2  18       26.79       43.25     12.95 o 
  -9   3  18      115.48      138.31     15.31 o 
  -7   3  18        7.73       17.48     18.55 o 
  -5   3  18       63.32       98.27     13.60 o 
  -3   3  18      644.90      670.55     22.60 o 
  -1   3  18        5.40       27.46     20.89 o 
   1   3  18       12.70       26.59     13.75 o 
   3   3  18      156.01      158.73     12.56 o 
   5   3  18       24.88       37.10     14.85 o 
  -4   4  18      140.20      108.96     15.70 o 
  -2   4  18        0.37        0.82     15.09 o 
   0   4  18       18.84       51.93     14.90 o 
   2   4  18       50.28       59.94     14.94 o 
 -11   1  19       60.36       85.32     17.00 o 
  -9   1  19       34.39       31.82     14.25 o 
  -7   1  19      162.70      153.38     14.01 o 
  -5   1  19      733.38      758.87     24.02 o 
  -3   1  19        7.01        2.42     12.26 o 
  -1   1  19       15.39       30.78     18.44 o 
   1   1  19      845.40      832.58     12.26 o 
   3   1  19       40.86       62.70     11.22 o 
   5   1  19        2.58      -11.47     13.18 o 
   7   1  19      174.53      179.69     13.66 o 
 -10   2  19       28.32       38.89     15.98 o 
  -8   2  19        0.57       20.90     16.16 o 
  -6   2  19      119.38      171.20     12.52 o 
  -4   2  19       88.36      146.03     14.42 o 
  -2   2  19       19.92       68.83     12.77 o 
   0   2  19       30.13       29.79     12.77 o 
   2   2  19       90.68      100.78     12.31 o 
   4   2  19        0.79       11.01     13.76 o 
   6   2  19       27.22       38.57     13.07 o 
  -7   3  19      134.44       96.65     13.82 o 
  -5   3  19      149.75      180.56     13.85 o 
  -3   3  19       46.85       54.09     15.41 o 
  -1   3  19        0.77       11.35     12.00 o 
   1   3  19      239.72      221.73     13.11 o 
   3   3  19       34.52       76.45     12.58 o 
 -10   0  20        3.38       25.53     20.08 o 
  -8   0  20      336.26      258.45     24.53 o 
  -6   0  20      108.29      188.98     18.45 o 
  -4   0  20        7.87       -5.88     28.21 o 
  -2   0  20      369.54      282.85     17.14 o 
   0   0  20      223.79      240.79     16.63 o 
   2   0  20       51.16       15.73     24.13 o 
   4   0  20       64.59      107.94     16.57 o 
   6   0  20      310.86      297.10     22.07 o 
  -9   1  20        1.98       35.42     14.26 o 
  -7   1  20       66.68       74.86     13.46 o 
  -5   1  20        0.13       19.77     11.92 o 
  -3   1  20       21.18       37.21     11.82 o 
  -1   1  20       28.21       76.31     11.78 o 
   1   1  20       28.99       21.54     14.04 o 
   3   1  20        7.00       10.38     14.49 o 
   5   1  20       27.18       39.31     12.27 o 
  -8   2  20      184.81      147.59     13.61 o 
  -6   2  20       13.30       45.52     12.81 o 
  -4   2  20       32.65       57.09     11.74 o 
  -2   2  20      317.44      285.55     13.09 o 
   0   2  20      328.01      333.73     13.13 o 
   2   2  20        3.43       35.69     12.27 o 
   4   2  20       16.67       40.23     14.19 o 
  -3   3  20        0.33        9.53     14.25 o 
  -1   3  20      122.67      139.56     13.62 o 
   1   3  20       24.82       47.89     12.77 o 
  -7   1  21        4.74        0.38     16.39 o 
  -5   1  21       17.10       13.06     15.55 o 
  -3   1  21      433.09      426.36     19.85 o 
  -1   1  21       27.51       55.25     12.41 o 
   1   1  21        2.53       10.24     11.91 o 
   3   1  21      155.28      131.02     12.57 o 
  -4   2  21        7.36       24.34     12.50 o 
  -2   2  21       52.31       70.74     15.15 o 
   0   2  21        0.02        4.84     12.72 o 
   2   2  21       12.08       29.60     12.35 o 
  -4   0  22      220.56      230.84     19.63 o 
  -2   0  22       14.98       21.13     16.41 o 
   0   0  22       11.45        7.17     16.29 o 
  -3   1  22        4.40        3.77     12.23 o 
  -1   1  22        0.03       13.53     12.44 o 
                                                 
